# Supplementary material for: Crystal structure of di­chlorido­bis­(1,3,4,5-tetra­methyl-1H-imidazol-2-ium-2-thiol­ate-κS)nickel(II)
Source: Acta Crystallogr E Crystallogr Commun. 2015 Jul 4;71(Pt 8):m147. doi: 10.1107/S2056989015012281 (PMC4571377; doi:10.1107/S2056989015012281)
Supplement: Supplementary file 1 [file e-71-0m147-sup1.cif]

##############################################################################
#                                                                            #
# This CIF contains the data in a paper accepted for publication in          #
# Acta Crystallographica Section E. It conforms to the requirements of       #
# Notes for Authors for Acta Crystallographica Section E, and has been       #
# peer reviewed under the auspices of the IUCr Commission on Journals.       #
#                                                                            #
# Full details of the Crystallographic Information File format               #
# are given in the paper "The Crystallographic Information File (CIF):       #
# a New Standard Archive File for Crystallography" by S. R. Hall, F. H.      #
# Allen and I. D. Brown [Acta Cryst. (1991), A47, 655-685].                  #
#                                                                            #
# The current version of the core CIF dictionary is obtainable from          #
# ftp://ftp.iucr.org/pub/cif_core.dic.                                       #
#                                                                            #
# Software is freely available for graphical display of the structure(s)     #
# in this CIF. For information consult the CIF software page                 #
# http://www.iucr.org/resources/cif/software.                                #
#                                                                            #
# This file may be used for bona fide research purposes within the           #
# scientific community so long as proper attribution is given to the journal # 
# article from which it was obtained.                                        #
#                                                                            #
##############################################################################
data_I
_database_code_depnum_ccdc_archive 'CCDC 1408996'
_audit_creation_method     SHELXL-97
_chemical_name_systematic
;\
Dichloridobis(1,3,4,5-tetramethyl-1<i>H</i>-imidazol-2-ium-2-thiolate-\
\k<i>S</i>)nickel(II)
;
_chemical_name_common     ?
_chemical_formula_moiety     'C14 H24 Cl2 N4 Ni S2'
_chemical_formula_sum     'C14 H24 Cl2 N4 Ni S2'
_chemical_formula_iupac     '[Ni Cl2 (C7 H12 N2 S)2]'
_chemical_formula_weight     442.10
_chemical_melting_point     ?
_symmetry_cell_setting     monoclinic
_symmetry_space_group_name_H-M     'C 2/c'
loop_
    _symmetry_equiv_pos_as_xyz
    'x, y, z'
    '-x, y, -z+1/2'
    'x+1/2, y+1/2, z'
    '-x+1/2, y+1/2, -z+1/2'
    '-x, -y, -z'
    'x, -y, z-1/2'
    '-x+1/2, -y+1/2, -z'
    'x+1/2, -y+1/2, z-1/2'
_cell_length_a     14.8539(17)
_cell_length_b     8.5969(10)
_cell_length_c     16.4434(19)
_cell_angle_alpha     90.00
_cell_angle_beta     112.104(2)
_cell_angle_gamma     90.00
_cell_volume     1945.5(4)
_cell_formula_units_Z     4
_cell_measurement_reflns_used     2710
_cell_measurement_theta_min     2.67
_cell_measurement_theta_max     28.25
_cell_measurement_temperature     120(2)
_exptl_crystal_description     prism
_exptl_crystal_colour     green
_exptl_crystal_size_max     0.43
_exptl_crystal_size_mid     0.20
_exptl_crystal_size_min     0.14
_exptl_crystal_density_diffrn     1.509
_exptl_crystal_density_meas     ?
_exptl_crystal_density_method     'not measured'
_exptl_crystal_F_000     920
_exptl_absorpt_coefficient_mu     1.490
_exptl_absorpt_correction_type     multi-scan
_exptl_absorpt_process_details
;
(SADABS; Sheldrick, 2004)
;
_exptl_absorpt_correction_T_min     0.5668
_exptl_absorpt_correction_T_max     0.8186
_exptl_special_details     ?
_diffrn_ambient_temperature     120(2)
_diffrn_radiation_type     MoK\a
_diffrn_radiation_wavelength     0.71073
_diffrn_radiation_source     'sealed tube'
_diffrn_radiation_monochromator     'graphite'
_diffrn_measurement_device_type     'Bruker SMART CCD area-detector'
_diffrn_measurement_method     '\f and \w scans'
_diffrn_reflns_number     8874
_diffrn_reflns_av_R_equivalents     0.0326
_diffrn_reflns_av_sigmaI/netI     0.0323
_diffrn_reflns_theta_min     2.79
_diffrn_reflns_theta_max     28.20
_diffrn_reflns_theta_full     28.20
_diffrn_measured_fraction_theta_max     0.997
_diffrn_measured_fraction_theta_full     0.997
_diffrn_reflns_limit_h_min     -19
_diffrn_reflns_limit_h_max     19
_diffrn_reflns_limit_k_min     -11
_diffrn_reflns_limit_k_max     10
_diffrn_reflns_limit_l_min     -21
_diffrn_reflns_limit_l_max     21
_diffrn_standards_number     2725
_diffrn_standards_interval_count     ?
_diffrn_standards_interval_time     ?
_diffrn_standards_decay_%     0
_refine_special_details
;
Refinement of <i>F</i>^2^ against ALL reflections. The weighted <i>R</i>-factor
<i>wR</i> and goodness of fit <i>S</i> are based on <i>F</i>^2^, conventional
<i>R</i>-factors <i>R</i> are based on <i>F</i>, with <i>F</i> set to zero for
negative <i>F</i>^2^. The threshold expression of <i>F</i>^2^ >
\s(<i>F</i>^2^) is used only for calculating <i>R</i>-factors(gt) <i>etc</i>.
and is not relevant to the choice of reflections for refinement.
<i>R</i>-factors based on <i>F</i>^2^ are statistically about twice as large
as those based on <i>F</i>, and <i>R</i>- factors based on ALL data will be
even larger.
;
_reflns_number_total     2396
_reflns_number_gt     2050
_reflns_threshold_expression     I>2sigma(I)
_refine_ls_structure_factor_coef     Fsqd
_refine_ls_matrix_type     full
_refine_ls_R_factor_all     0.0421
_refine_ls_R_factor_gt     0.0346
_refine_ls_wR_factor_gt     0.0851
_refine_ls_wR_factor_ref     0.0892
_refine_ls_goodness_of_fit_ref     1.093
_refine_ls_restrained_S_all     1.093
_refine_ls_number_reflns     2396
_refine_ls_number_parameters     109
_refine_ls_number_restraints     0
_refine_ls_hydrogen_treatment     constr
_refine_ls_weighting_scheme     calc
_refine_ls_weighting_details
         'calc w=1/[\s^2^(Fo^2^)+(0.0492P)^2^+0.3156P] where P=(Fo^2^+2Fc^2^)/3'
_atom_sites_solution_hydrogens     difmap
_atom_sites_solution_primary     direct
_atom_sites_solution_secondary     difmap
_refine_ls_shift/su_max     0.000
_refine_ls_shift/su_mean     0.000
_refine_diff_density_max     0.564
_refine_diff_density_min     -0.265
_refine_ls_extinction_method     none
_refine_ls_extinction_coef     ?
loop_
    _atom_type_symbol
    _atom_type_description
    _atom_type_scat_dispersion_real
    _atom_type_scat_dispersion_imag
    _atom_type_scat_source
    'C' 'C' 0.0033 0.0016
                         'International Tables Vol C Tables 4.2.6.8 and 6.1.1.4'
    'H' 'H' 0.0000 0.0000
                         'International Tables Vol C Tables 4.2.6.8 and 6.1.1.4'
    'N' 'N' 0.0061 0.0033
                         'International Tables Vol C Tables 4.2.6.8 and 6.1.1.4'
    'S' 'S' 0.1246 0.1234
                         'International Tables Vol C Tables 4.2.6.8 and 6.1.1.4'
    'Cl' 'Cl' 0.1484 0.1585
                         'International Tables Vol C Tables 4.2.6.8 and 6.1.1.4'
    'Ni' 'Ni' 0.3393 1.1124
                         'International Tables Vol C Tables 4.2.6.8 and 6.1.1.4'
_computing_data_collection
;
SMART (Bruker, 2002)
;
_computing_cell_refinement
;
SAINT (Bruker, 2002)
;
_computing_data_reduction
;
SAINT (Bruker, 2002)
;
_computing_structure_solution
;
SHELXTL (Sheldrick, 2008)
;
_computing_structure_refinement
;
SHELXTL (Sheldrick, 2008)
;
_computing_molecular_graphics
;
SHELXTL (Sheldrick, 2008)
;
_computing_publication_material
;
SHELXTL (Sheldrick, 2008) and local programs
;
loop_
    _atom_site_type_symbol
    _atom_site_label
    _atom_site_fract_x
    _atom_site_fract_y
    _atom_site_fract_z
    _atom_site_U_iso_or_equiv
    _atom_site_adp_type
    _atom_site_calc_flag
    _atom_site_refinement_flags
    _atom_site_occupancy
    _atom_site_symmetry_multiplicity
    _atom_site_disorder_assembly
    _atom_site_disorder_group
    Ni Ni1 0.0000 0.47837(4) 0.2500 0.02273(12) Uani d S 1 2 . .
    Cl Cl1 0.05106(4) 0.61687(7) 0.16067(3) 0.03670(15) Uani d . 1 1 . .
    S S1 0.11606(3) 0.29666(6) 0.32329(3) 0.02693(14) Uani d . 1 1 . .
    N N1 0.22435(11) 0.46213(18) 0.46966(10) 0.0225(3) Uani d . 1 1 . .
    N N2 0.27871(11) 0.48030(18) 0.36568(10) 0.0235(3) Uani d . 1 1 . .
    C C1 0.20753(13) 0.4178(2) 0.38685(12) 0.0222(4) Uani d . 1 1 . .
    C C2 0.16219(14) 0.4241(3) 0.51751(13) 0.0292(4) Uani d . 1 1 . .
    H H2A 0.1144 0.5072 0.5092 0.044 Uiso calc R 1 1 . .
    H H2B 0.2020 0.4135 0.5801 0.044 Uiso calc R 1 1 . .
    H H2C 0.1283 0.3259 0.4954 0.044 Uiso calc R 1 1 . .
    C C3 0.30709(13) 0.5538(2) 0.50124(12) 0.0237(4) Uani d . 1 1 . .
    C C4 0.34399(15) 0.6198(2) 0.59158(12) 0.0305(4) Uani d . 1 1 . .
    H H4A 0.3994 0.6881 0.5993 0.046 Uiso calc R 1 1 . .
    H H4B 0.3646 0.5351 0.6345 0.046 Uiso calc R 1 1 . .
    H H4C 0.2923 0.6798 0.6004 0.046 Uiso calc R 1 1 . .
    C C5 0.34120(13) 0.5658(2) 0.43585(12) 0.0250(4) Uani d . 1 1 . .
    C C6 0.42680(14) 0.6509(3) 0.43159(14) 0.0338(5) Uani d . 1 1 . .
    H H6A 0.4624 0.7006 0.4883 0.051 Uiso calc R 1 1 . .
    H H6B 0.4046 0.7306 0.3857 0.051 Uiso calc R 1 1 . .
    H H6C 0.4697 0.5776 0.4180 0.051 Uiso calc R 1 1 . .
    C C7 0.28996(15) 0.4587(3) 0.28167(13) 0.0306(5) Uani d . 1 1 . .
    H H7A 0.3421 0.3837 0.2890 0.046 Uiso calc R 1 1 . .
    H H7B 0.3063 0.5585 0.2619 0.046 Uiso calc R 1 1 . .
    H H7C 0.2290 0.4196 0.2380 0.046 Uiso calc R 1 1 . .
loop_
    _atom_site_aniso_label
    _atom_site_aniso_U_11
    _atom_site_aniso_U_22
    _atom_site_aniso_U_33
    _atom_site_aniso_U_12
    _atom_site_aniso_U_13
    _atom_site_aniso_U_23
    Ni1 0.02009(19) 0.0228(2) 0.02449(19) 0.000 0.00747(14) 0.000
    Cl1 0.0332(3) 0.0404(3) 0.0408(3) 0.0038(2) 0.0189(2) 0.0134(2)
    S1 0.0247(2) 0.0242(3) 0.0280(3) 0.00122(18) 0.00545(19) 0.00048(18)
    N1 0.0203(7) 0.0249(9) 0.0229(8) 0.0024(6) 0.0087(6) 0.0042(6)
    N2 0.0219(8) 0.0263(9) 0.0227(8) 0.0042(6) 0.0086(6) 0.0054(6)
    C1 0.0209(8) 0.0233(10) 0.0228(9) 0.0049(7) 0.0085(7) 0.0055(7)
    C2 0.0271(10) 0.0386(12) 0.0262(10) 0.0002(8) 0.0150(8) 0.0044(8)
    C3 0.0219(9) 0.0223(10) 0.0260(9) 0.0022(7) 0.0078(7) 0.0047(7)
    C4 0.0337(11) 0.0298(11) 0.0270(10) -0.0017(8) 0.0101(8) 0.0010(8)
    C5 0.0219(9) 0.0253(10) 0.0260(9) 0.0015(7) 0.0071(7) 0.0057(8)
    C6 0.0275(10) 0.0394(12) 0.0354(11) -0.0042(9) 0.0130(8) 0.0091(9)
    C7 0.0314(11) 0.0398(12) 0.0247(10) 0.0059(9) 0.0153(8) 0.0041(9)
_geom_special_details
;
All e.s.d.'s (except the e.s.d. in the dihedral angle between two l.s. planes)
are estimated using the full covariance matrix. The cell e.s.d.'s are taken
into account individually in the estimation of e.s.d.'s in distances, angles
and torsion angles; correlations between e.s.d.'s in cell parameters are only
used when they are defined by crystal symmetry. An approximate (isotropic)
treatment of cell e.s.d.'s is used for estimating e.s.d.'s involving l.s.
planes.
;
loop_
    _geom_bond_atom_site_label_1
    _geom_bond_atom_site_label_2
    _geom_bond_site_symmetry_2
    _geom_bond_distance
    _geom_bond_publ_flag
    Ni1 Cl1 . 2.2336(6) ?
    Ni1 Cl1 2 2.2337(6) ?
    Ni1 S1 2 2.3024(6) ?
    Ni1 S1 . 2.3024(6) ?
    S1 C1 . 1.719(2) ?
    N1 C1 . 1.344(2) ?
    N1 C3 . 1.386(2) ?
    N1 C2 . 1.458(2) ?
    N2 C1 . 1.343(2) ?
    N2 C5 . 1.388(2) ?
    N2 C7 . 1.464(2) ?
    C2 H2A . 0.9800 ?
    C2 H2B . 0.9800 ?
    C2 H2C . 0.9800 ?
    C3 C5 . 1.354(3) ?
    C3 C4 . 1.489(3) ?
    C4 H4A . 0.9800 ?
    C4 H4B . 0.9800 ?
    C4 H4C . 0.9800 ?
    C5 C6 . 1.492(3) ?
    C6 H6A . 0.9800 ?
    C6 H6B . 0.9800 ?
    C6 H6C . 0.9800 ?
    C7 H7A . 0.9800 ?
    C7 H7B . 0.9800 ?
    C7 H7C . 0.9800 ?
loop_
    _geom_angle_atom_site_label_1
    _geom_angle_atom_site_label_2
    _geom_angle_atom_site_label_3
    _geom_angle_site_symmetry_1
    _geom_angle_site_symmetry_3
    _geom_angle
    _geom_angle_publ_flag
    Cl1 Ni1 Cl1 . 2 115.58(3) ?
    Cl1 Ni1 S1 . 2 112.96(2) ?
    Cl1 Ni1 S1 2 2 109.46(2) ?
    Cl1 Ni1 S1 . . 109.46(2) ?
    Cl1 Ni1 S1 2 . 112.96(2) ?
    S1 Ni1 S1 2 . 94.55(3) ?
    C1 S1 Ni1 . . 99.91(6) ?
    C1 N1 C3 . . 109.97(16) ?
    C1 N1 C2 . . 124.69(16) ?
    C3 N1 C2 . . 125.30(17) ?
    C1 N2 C5 . . 109.99(16) ?
    C1 N2 C7 . . 125.03(17) ?
    C5 N2 C7 . . 124.97(17) ?
    N2 C1 N1 . . 106.54(16) ?
    N2 C1 S1 . . 127.15(14) ?
    N1 C1 S1 . . 126.23(15) ?
    N1 C2 H2A . . 109.5 ?
    N1 C2 H2B . . 109.5 ?
    H2A C2 H2B . . 109.5 ?
    N1 C2 H2C . . 109.5 ?
    H2A C2 H2C . . 109.5 ?
    H2B C2 H2C . . 109.5 ?
    C5 C3 N1 . . 106.84(16) ?
    C5 C3 C4 . . 131.00(18) ?
    N1 C3 C4 . . 122.16(17) ?
    C3 C4 H4A . . 109.5 ?
    C3 C4 H4B . . 109.5 ?
    H4A C4 H4B . . 109.5 ?
    C3 C4 H4C . . 109.5 ?
    H4A C4 H4C . . 109.5 ?
    H4B C4 H4C . . 109.5 ?
    C3 C5 N2 . . 106.67(17) ?
    C3 C5 C6 . . 130.91(18) ?
    N2 C5 C6 . . 122.42(18) ?
    C5 C6 H6A . . 109.5 ?
    C5 C6 H6B . . 109.5 ?
    H6A C6 H6B . . 109.5 ?
    C5 C6 H6C . . 109.5 ?
    H6A C6 H6C . . 109.5 ?
    H6B C6 H6C . . 109.5 ?
    N2 C7 H7A . . 109.5 ?
    N2 C7 H7B . . 109.5 ?
    H7A C7 H7B . . 109.5 ?
    N2 C7 H7C . . 109.5 ?
    H7A C7 H7C . . 109.5 ?
    H7B C7 H7C . . 109.5 ?
loop_
    _geom_torsion_atom_site_label_1
    _geom_torsion_atom_site_label_2
    _geom_torsion_atom_site_label_3
    _geom_torsion_atom_site_label_4
    _geom_torsion_site_symmetry_1
    _geom_torsion_site_symmetry_2
    _geom_torsion_site_symmetry_3
    _geom_torsion_site_symmetry_4
    _geom_torsion
    _geom_torsion_publ_flag
    Cl1 Ni1 S1 C1 2 . . . -63.57(7) ?
    Cl1 Ni1 S1 C1 . . . . 66.74(7) ?
    S1 Ni1 S1 C1 2 . . . -176.95(7) ?
    C5 N2 C1 N1 . . . . -0.2(2) ?
    C7 N2 C1 N1 . . . . 178.56(17) ?
    C5 N2 C1 S1 . . . . -177.22(14) ?
    C7 N2 C1 S1 . . . . 1.6(3) ?
    C3 N1 C1 N2 . . . . 0.0(2) ?
    C2 N1 C1 N2 . . . . 177.77(17) ?
    C3 N1 C1 S1 . . . . 177.06(14) ?
    C2 N1 C1 S1 . . . . -5.2(3) ?
    Ni1 S1 C1 N2 . . . . -89.72(16) ?
    Ni1 S1 C1 N1 . . . . 93.84(16) ?
    C1 N1 C3 C5 . . . . 0.2(2) ?
    C2 N1 C3 C5 . . . . -177.55(18) ?
    C1 N1 C3 C4 . . . . -179.83(17) ?
    C2 N1 C3 C4 . . . . 2.4(3) ?
    N1 C3 C5 N2 . . . . -0.3(2) ?
    C4 C3 C5 N2 . . . . 179.72(19) ?
    N1 C3 C5 C6 . . . . 179.12(19) ?
    C4 C3 C5 C6 . . . . -0.9(4) ?
    C1 N2 C5 C3 . . . . 0.3(2) ?
    C7 N2 C5 C3 . . . . -178.45(18) ?
    C1 N2 C5 C6 . . . . -179.15(17) ?
    C7 N2 C5 C6 . . . . 2.1(3) ?
data_global
_journal_date_recd_electronic     2015-06-11
_journal_date_accepted     2015-06-26
_journal_name_full     'Acta Crystallographica, Section E'
_journal_year     2015
_journal_volume     71
_journal_issue      8
_journal_page_first     m147
_journal_page_last     m147
_journal_paper_category     HM
_journal_paper_doi     10.1107/S2056989015012281
_journal_coeditor_code     HP2071
_publ_contact_author_name
;
Dr Ulrich Fl\"orke
;
_publ_contact_author_address
;
Anorganische und Analytische Chemie
Universit\"at Paderborn
Warburgerstrasse 100
D-33098 Paderborn, FRG
;
_publ_contact_author_email     ulrich.floerke@upb.de
_publ_contact_author_fax     '+49 5251 60 3423'
_publ_contact_author_phone     '+49 5251 60 2496'
_publ_section_title
;\
Crystal structure of
dichloridobis(1,3,4,5-tetramethyl-1<i>H</i>-imidazol-2-ium-2-thiolate-\
\k<i>S</i>)nickel(II)
;
loop_
    _publ_author_name
    _publ_author_footnote
    _publ_author_address
    'Ahmida, Aziza' ?
;Department Chemie
 Fakult\"at f\"ur Naturwissenschaften
 Universit\"at Paderborn
 Warburgerstrasse 100
 D-33098 Paderborn, Germany
;
    'Fl\"orke, Ulrich' ?
;Department Chemie
 Fakult\"at f\"ur Naturwissenschaften
 Universit\"at Paderborn
 Warburgerstrasse 100
 D-33098 Paderborn, Germany
;
    'Egold, Hans' ?
;Department Chemie
 Fakult\"at f\"ur Naturwissenschaften
 Universit\"at Paderborn
 Warburgerstrasse 100
 D-33098 Paderborn, Germany
;
    'Henkel, Gerald' ?
;Department Chemie
 Fakult\"at f\"ur Naturwissenschaften
 Universit\"at Paderborn
 Warburgerstrasse 100
 D-33098 Paderborn, Germany
;
