# Supplementary material for: Crystal structure of di­chlorido­bis­(1,3,4,5-tetra­methyl-1H-imidazol-2-ium-2-thiol­ate-κS)nickel(II)
Source: Acta Crystallogr E Crystallogr Commun. 2015 Jul 4;71(Pt 8):m147. doi: 10.1107/S2056989015012281 (PMC4571377; doi:10.1107/S2056989015012281)
Supplement: Supplementary file 2 [file e-71-0m147-Isup2.hkl]

# 
# h,k,l, Fc-squared, Fo-squared, sigma(Fo-squared) and status flag 
# 
data_I
_shelx_title ' C14 H24 Cl2 N4 Ni S2 in C2/c' 
_shelx_refln_list_code          4 
_shelx_F_calc_maximum      287.57 
_exptl_crystal_F_000       920.00 
_reflns_d_resolution_high  0.7520 
 
loop_ 
 _symmetry_equiv_pos_as_xyz 
 'x, y, z' 
 '-x, y, -z+1/2' 
 'x+1/2, y+1/2, z' 
 '-x+1/2, y+1/2, -z+1/2' 
 '-x, -y, -z' 
 'x, -y, z-1/2' 
 '-x+1/2, -y+1/2, -z' 
 'x+1/2, -y+1/2, z-1/2' 
 
_cell_length_a    14.8539 
_cell_length_b     8.5969 
_cell_length_c    16.4434 
_cell_angle_alpha  90.000 
_cell_angle_beta  112.104 
_cell_angle_gamma  90.000 
 
_shelx_F_squared_multiplier     1.000 
 
loop_ 
 _refln_index_h 
 _refln_index_k 
 _refln_index_l 
 _refln_F_squared_calc 
 _refln_F_squared_meas 
 _refln_F_squared_sigma 
 _refln_observed_status 
   2   0   0      469.87      402.63     11.98 o 
   4   0   0     2229.36     2336.09     52.06 o 
   6   0   0     2816.02     2971.72     68.93 o 
   8   0   0      762.29      621.99     28.32 o 
  10   0   0     1740.16     1642.49     52.08 o 
  12   0   0      670.94      572.78     46.85 o 
  14   0   0     1599.54     1492.74     77.53 o 
  16   0   0      584.55      527.90     58.03 o 
  18   0   0     4536.05     4903.48    307.94 o 
   1   1   0    23446.17    29625.08    466.96 o 
   3   1   0    34211.99    39650.59    554.91 o 
   5   1   0     1391.30     1403.18     57.07 o 
   7   1   0     3129.11     2986.00     77.66 o 
   9   1   0     2748.05     2560.96     68.64 o 
  11   1   0      110.83      121.10     14.96 o 
  13   1   0      132.70      124.27     16.53 o 
  15   1   0      578.01      626.84     41.89 o 
  17   1   0     2082.69     2204.45    139.99 o 
   0   2   0    51511.54    57896.23   1043.92 o 
   2   2   0     6637.37     7753.85    115.64 o 
   4   2   0    45366.33    48789.79    626.03 o 
   6   2   0    12189.21    12724.52    174.05 o 
   8   2   0        9.39       20.10     11.96 o 
  10   2   0     1355.20     1215.89     30.93 o 
  12   2   0     2022.49     2004.31     72.68 o 
  14   2   0     4685.71     4623.63    111.91 o 
  16   2   0       82.52       67.43     23.52 o 
  18   2   0      374.77      504.83     52.85 o 
   1   3   0       22.95       16.88      4.10 o 
   3   3   0    11549.75    12420.64    184.34 o 
   5   3   0     5964.75     5942.76     87.70 o 
   7   3   0     4980.35     4738.82     94.29 o 
   9   3   0      520.81      564.53     21.20 o 
  11   3   0     4655.15     4305.02     86.82 o 
  13   3   0     6862.23     6560.53    140.05 o 
  15   3   0      401.97      224.93    135.03 o 
  17   3   0        2.71       -9.55     29.17 o 
   0   4   0      461.70      451.19     20.77 o 
   2   4   0      588.48      762.77     25.18 o 
   4   4   0     3812.60     3829.44     68.36 o 
   6   4   0     1515.91     1503.33     32.28 o 
   8   4   0    13103.38    12475.40    341.27 o 
  10   4   0    10511.70    10145.99    169.29 o 
  12   4   0      545.60      592.10     31.86 o 
  14   4   0      498.96      560.33     39.95 o 
  16   4   0      176.12      205.39     43.29 o 
   1   5   0     2222.82     2197.86     41.71 o 
   3   5   0       37.58       41.72      8.66 o 
   5   5   0      583.96      533.15     19.87 o 
   7   5   0    12194.76    11499.38    246.02 o 
   9   5   0     7418.70     7318.99    145.87 o 
  11   5   0     2365.11     2372.74     69.73 o 
  13   5   0      101.36       33.76     20.35 o 
  15   5   0      114.87      176.03     44.41 o 
   0   6   0      185.79      203.11     19.86 o 
   2   6   0     2135.46     2069.51     53.40 o 
   4   6   0     1072.24     1098.41     33.71 o 
   6   6   0       14.53        8.64      8.65 o 
   8   6   0     2644.88     2435.56     67.40 o 
  10   6   0     1450.14     1385.58     66.86 o 
  12   6   0      358.37      392.56     40.76 o 
  14   6   0      389.79      399.53     45.37 o 
   1   7   0       13.22       10.91      8.89 o 
   3   7   0     3986.14     3741.10     76.16 o 
   5   7   0     2468.03     2296.55     63.98 o 
   7   7   0      236.37      277.04     25.94 o 
   9   7   0      671.12      669.73     49.99 o 
  11   7   0      365.55      340.89     38.51 o 
  13   7   0      467.42      462.81     47.22 o 
   0   8   0        9.74       25.10     13.57 o 
   2   8   0     2871.18     2697.54     72.02 o 
   4   8   0     2176.03     2172.41     64.94 o 
   6   8   0        8.89        1.08     13.50 o 
   8   8   0      208.98      252.17     33.31 o 
  10   8   0      472.20      582.44     50.84 o 
  12   8   0      188.74      222.25     36.09 o 
   1   9   0     2339.30     2252.89    101.20 o 
   3   9   0      139.07      117.89     35.94 o 
   5   9   0        3.28        7.26     17.32 o 
   7   9   0        5.22        6.19     19.79 o 
   9   9   0        3.99       18.16     22.96 o 
  11   9   0       13.01        7.77     28.02 o 
   0  10   0      647.55      855.94    107.13 o 
   2  10   0      501.16      490.99     58.08 o 
   4  10   0      357.91      377.56     52.23 o 
   6  10   0        8.37       -3.06     56.26 o 
   8  10   0      614.74      616.62     68.76 o 
   1  11   0       45.00       19.82     51.87 o 
   3  11   0      134.86      157.70    174.78 o 
 -17   1   1        2.74       18.57     18.09 o 
 -15   1   1      353.88      254.19     85.18 o 
 -13   1   1     1177.21     1069.52     59.40 o 
 -11   1   1     3110.32     2777.08     61.12 o 
  -9   1   1    11090.97    10867.84    154.75 o 
  -7   1   1      821.90      802.93     20.01 o 
  -5   1   1     1812.48     2061.91     35.62 o 
  -3   1   1     2297.61     2659.96     39.33 o 
  -1   1   1     3572.95     4329.07     71.53 o 
   1   1   1        2.14       -5.01      5.01 o 
   3   1   1     4557.52     5179.44     79.96 o 
   5   1   1     4959.88     5755.76    119.01 o 
   7   1   1     3681.10     3757.48     61.80 o 
   9   1   1     4348.49     4269.43     72.14 o 
  11   1   1       11.17        8.24      7.63 o 
  13   1   1       10.57       15.40     11.08 o 
  15   1   1      666.28      677.81     44.79 o 
  17   1   1      730.44      794.65     52.67 o 
 -18   2   1       17.33       21.86     23.94 o 
 -16   2   1       97.84       99.41     22.11 o 
 -14   2   1        0.57       -0.01     13.44 o 
 -12   2   1      203.86      185.70     17.95 o 
 -10   2   1     4499.93     3943.70    103.31 o 
  -8   2   1    12954.60    12314.09    171.24 o 
  -6   2   1     7091.24     7263.52    112.99 o 
  -4   2   1     1252.75     1387.45     27.58 o 
  -2   2   1    10029.91    11750.90    170.47 o 
   0   2   1     1272.29     1417.88     24.03 o 
   2   2   1    82693.76    90230.95   1296.19 o 
   4   2   1      102.17       95.60      8.35 o 
   6   2   1       98.63      152.22     10.31 o 
   8   2   1     3891.20     3700.82     63.48 o 
  10   2   1     6334.52     6427.97    145.06 o 
  12   2   1      519.99      444.03     34.83 o 
  14   2   1      333.39      313.27     30.50 o 
  16   2   1      103.73      145.36     26.00 o 
 -17   3   1      824.18      900.24     64.44 o 
 -15   3   1      432.30      407.68     42.24 o 
 -13   3   1      506.79      546.53     31.14 o 
 -11   3   1     2206.99     2072.54     88.56 o 
  -9   3   1      544.28      459.84     36.63 o 
  -7   3   1     2715.94     2479.00     44.47 o 
  -5   3   1    20737.04    21897.86    289.27 o 
  -3   3   1       16.52       28.68      5.11 o 
  -1   3   1     2081.55     2106.42     49.55 o 
   1   3   1     6498.13     6682.15    103.97 o 
   3   3   1     4262.75     4332.74     65.60 o 
   5   3   1       48.50       95.14      8.27 o 
   7   3   1      208.92      243.93     13.89 o 
   9   3   1      466.11      440.67     19.86 o 
  11   3   1     2488.36     2320.93     57.71 o 
  13   3   1     3623.71     3609.75     82.36 o 
  15   3   1       52.47       30.51     19.76 o 
  17   3   1        9.02       30.73     25.80 o 
 -16   4   1        5.60       31.56     22.30 o 
 -14   4   1     3705.10     3679.65     97.28 o 
 -12   4   1      403.81      388.00     31.15 o 
 -10   4   1       73.30       85.46     14.18 o 
  -8   4   1      264.35      255.45     14.46 o 
  -6   4   1     7040.20     6814.10    101.67 o 
  -4   4   1     1564.11     1506.42     39.75 o 
  -2   4   1      154.86      246.90     13.32 o 
   0   4   1       20.31       26.88      5.49 o 
   2   4   1      915.78     1075.36     36.39 o 
   4   4   1    31648.25    32254.16    422.79 o 
   6   4   1      299.16      289.28     15.96 o 
   8   4   1     1089.68     1027.18     28.85 o 
  10   4   1     1564.45     1589.10     57.15 o 
  12   4   1     1827.35     1748.16     51.70 o 
  14   4   1     1123.00     1234.22     57.04 o 
  16   4   1       61.85       82.23     33.53 o 
 -15   5   1     1094.21     1173.63     69.82 o 
 -13   5   1       50.78       53.04     18.79 o 
 -11   5   1      180.56      229.03     24.07 o 
  -9   5   1       22.30       27.50     12.73 o 
  -7   5   1      179.38      142.83     15.79 o 
  -5   5   1     1684.99     1770.59     40.63 o 
  -3   5   1      562.13      623.21     33.93 o 
  -1   5   1     9444.35     9157.46    131.52 o 
   1   5   1     1752.26     1651.13     38.64 o 
   3   5   1     4542.17     4410.76     80.27 o 
   5   5   1      158.76      164.44     12.23 o 
   7   5   1     3644.96     3542.30     73.70 o 
   9   5   1       45.15       68.10     12.87 o 
  11   5   1      197.49      175.66     26.94 o 
  13   5   1      236.16      264.45     34.84 o 
  15   5   1       56.19       41.06     25.32 o 
 -14   6   1       90.82       96.22     28.14 o 
 -12   6   1       21.32       33.54     19.24 o 
 -10   6   1     2360.40     2100.86     65.05 o 
  -8   6   1      198.37      207.66     21.50 o 
  -6   6   1     1125.47     1100.79     35.19 o 
  -4   6   1      134.99      150.60     14.19 o 
  -2   6   1     6075.02     5925.76    161.53 o 
   0   6   1    20215.15    19361.38    264.26 o 
   2   6   1     1888.47     1748.25     52.44 o 
   4   6   1     3519.29     3380.91     69.14 o 
   6   6   1      284.78      316.74     18.39 o 
   8   6   1     3247.67     3210.49    190.89 o 
  10   6   1      128.82      171.55     26.55 o 
  12   6   1     1856.20     1814.58     76.84 o 
  14   6   1       34.46       13.40     25.58 o 
 -13   7   1       49.33       53.84     23.73 o 
 -11   7   1      232.95      277.92     34.97 o 
  -9   7   1      324.14      277.14     33.02 o 
  -7   7   1       64.32      107.76     22.19 o 
  -5   7   1       51.45       45.28     13.61 o 
  -3   7   1      692.31      705.99     29.17 o 
  -1   7   1     8108.35     7694.77    119.33 o 
   1   7   1     4748.87     4408.79     90.57 o 
   3   7   1     4420.32     4205.00    122.77 o 
   5   7   1      325.74      325.27     22.29 o 
   7   7   1     4573.81     4333.70    101.64 o 
   9   7   1       22.69        9.92     20.55 o 
  11   7   1        5.45      -18.18     18.18 o 
  13   7   1        8.84        4.75     21.04 o 
 -12   8   1      305.92      328.31     41.11 o 
 -10   8   1        5.53       -8.05     18.39 o 
  -8   8   1        4.32        0.17     18.64 o 
  -6   8   1     1595.29     1525.49     54.86 o 
  -4   8   1     4563.77     4470.93    106.21 o 
  -2   8   1      109.82      123.13     19.06 o 
   0   8   1      645.38      668.84     31.18 o 
   2   8   1     2157.13     2066.33     53.99 o 
   4   8   1     3935.12     3764.12     92.85 o 
   6   8   1      641.98      713.47     44.29 o 
   8   8   1      169.33      173.09     28.27 o 
  10   8   1      265.61      354.26     41.21 o 
  12   8   1      622.82      628.93     57.70 o 
 -11   9   1      522.21      530.20     64.69 o 
  -9   9   1       28.39       65.17     25.65 o 
  -7   9   1      957.95     1050.97     62.92 o 
  -5   9   1     2690.76     2844.20     95.86 o 
  -3   9   1     1144.09     1305.42     62.98 o 
  -1   9   1       40.22       31.02     21.04 o 
   1   9   1       49.23       69.70     30.96 o 
   3   9   1     4581.98     4708.60    237.41 o 
   5   9   1      356.04      463.01     36.82 o 
   7   9   1      548.43      571.02     49.48 o 
   9   9   1        9.18       25.01     23.27 o 
  -8  10   1     1271.35     1283.22     96.33 o 
  -6  10   1      714.02      763.47     72.84 o 
  -4  10   1     1073.87     1242.17     70.08 o 
  -2  10   1       56.43       68.51     67.45 o 
   0  10   1      635.28      794.14    101.42 o 
   2  10   1       90.99       91.98     35.94 o 
   4  10   1       12.68       28.94     30.66 o 
   6  10   1      698.13      690.07     69.83 o 
   8  10   1      928.28      919.50     66.99 o 
  -5  11   1       34.56       61.41     54.51 o 
  -3  11   1      408.04      519.82     66.36 o 
  -1  11   1     1228.90     1429.88    100.65 o 
   1  11   1       16.61       15.82     35.76 o 
   3  11   1        2.55        8.32     32.93 o 
 -18   0   2     2277.69     2625.48    319.94 o 
 -16   0   2     3396.95     3477.08    136.58 o 
 -14   0   2      214.21      192.49     33.71 o 
 -12   0   2     2487.45     2208.42    241.24 o 
 -10   0   2    13535.02    12834.31    254.40 o 
  -8   0   2     3069.99     3321.33     92.00 o 
  -4   0   2      142.43      264.04     76.00 o 
  -2   0   2    40608.93    45349.45   1582.68 o 
   2   0   2    34006.83    40373.93    889.21 o 
   4   0   2    27217.21    29357.82    539.59 o 
   6   0   2    23492.43    22685.04    425.99 o 
   8   0   2    17213.93    17747.52    343.51 o 
  10   0   2      416.95      401.30     36.22 o 
  12   0   2     3189.35     3191.47     91.24 o 
  14   0   2      294.38      318.24     45.09 o 
  16   0   2     1587.83     1687.25     97.03 o 
 -17   1   2     1118.42     1296.12     61.53 o 
 -15   1   2     5552.36     5592.39    129.26 o 
 -13   1   2      221.40      178.20     22.43 o 
 -11   1   2    10088.11    10067.82    164.80 o 
  -9   1   2      101.99      150.76     14.12 o 
  -7   1   2     1119.57     1168.90     24.55 o 
  -5   1   2      590.52      689.86     18.41 o 
  -3   1   2     1065.12     1058.77     23.45 o 
  -1   1   2    67655.95    80464.52   1024.75 o 
   1   1   2     3815.37     4718.15     65.95 o 
   3   1   2    51493.36    57394.46    734.07 o 
   5   1   2     2543.45     2301.73     40.71 o 
   7   1   2    17269.23    18123.30    348.96 o 
   9   1   2     1571.28     1520.66     35.99 o 
  11   1   2      386.53      380.34     21.68 o 
  13   1   2      245.85      322.23     27.62 o 
  15   1   2      153.22      148.94     24.26 o 
  17   1   2      809.71      869.86     55.42 o 
 -18   2   2       27.14       46.98     24.24 o 
 -16   2   2     1987.81     2031.31     82.42 o 
 -14   2   2     3608.65     3719.59     94.59 o 
 -12   2   2     1690.09     1659.73     53.61 o 
 -10   2   2       70.67       49.53     10.20 o 
  -8   2   2     2690.72     2668.20     46.40 o 
  -6   2   2     7473.51     7476.77    105.53 o 
  -4   2   2    22217.04    24592.95    348.99 o 
  -2   2   2     2000.40     2172.45     37.12 o 
   0   2   2       81.72      131.79      7.28 o 
   2   2   2    43222.24    49391.50    698.07 o 
   4   2   2    13030.01    13401.50    198.38 o 
   6   2   2     1193.58      971.66     30.04 o 
   8   2   2      400.01      449.51     41.88 o 
  10   2   2     5066.67     4580.27    112.83 o 
  12   2   2     2723.47     2448.34     81.59 o 
  14   2   2     1135.70     1177.16     53.13 o 
  16   2   2        3.53      -18.68     18.68 o 
 -17   3   2      194.66      183.81     31.97 o 
 -15   3   2     2069.52     2045.81     95.28 o 
 -13   3   2      312.49      332.66     40.07 o 
 -11   3   2     1932.56     1958.94     49.84 o 
  -9   3   2      929.89      901.03     31.86 o 
  -7   3   2    23612.06    23853.43    345.62 o 
  -5   3   2    22488.38    22708.07    326.74 o 
  -3   3   2     1270.35     1205.59     25.73 o 
  -1   3   2     1643.88     1594.02     40.43 o 
   1   3   2     1489.84     1866.25     53.30 o 
   3   3   2    21655.04    22704.20    327.08 o 
   5   3   2      870.16      879.02     31.05 o 
   7   3   2      762.66      743.45     23.18 o 
   9   3   2      363.61      394.28     19.89 o 
  11   3   2     7355.92     6982.19    127.88 o 
  13   3   2     2619.16     2730.94     69.89 o 
  15   3   2       93.58       91.85     25.29 o 
 -16   4   2       25.74       28.97     23.61 o 
 -14   4   2       15.74        3.97     14.44 o 
 -12   4   2     1266.76     1267.19     59.38 o 
 -10   4   2     2833.29     2892.11     63.65 o 
  -8   4   2     7828.72     7753.35    115.50 o 
  -6   4   2     7083.03     6773.11    100.72 o 
  -4   4   2    15482.34    16074.91    266.95 o 
  -2   4   2     7893.41     7471.58    117.11 o 
   0   4   2     4389.71     4622.81     70.87 o 
   2   4   2       50.35       59.72      8.41 o 
   4   4   2     4996.93     5177.88     80.45 o 
   6   4   2     2278.73     2145.11     42.74 o 
   8   4   2     1546.14     1604.20     37.40 o 
  10   4   2     3051.25     2915.61     67.20 o 
  12   4   2     1681.89     1666.22     51.37 o 
  14   4   2     2568.94     2672.87     96.79 o 
  16   4   2     1249.76     1275.18    123.62 o 
 -17   5   2       32.12       63.47     33.89 o 
 -15   5   2      161.87      234.29     29.19 o 
 -13   5   2       94.65      100.60     30.04 o 
 -11   5   2     3196.69     2859.87     77.88 o 
  -9   5   2     8235.46     7864.24    198.32 o 
  -7   5   2     3082.92     2890.15     72.05 o 
  -5   5   2     1081.55     1004.39     28.41 o 
  -3   5   2     8255.58     8315.82    150.49 o 
  -1   5   2    13770.25    13218.73    183.20 o 
   1   5   2       22.38       29.11      7.91 o 
   3   5   2     1656.22     1582.50     37.65 o 
   5   5   2       74.19       94.86     10.60 o 
   7   5   2     5422.34     5165.03     85.95 o 
   9   5   2     1329.46     1309.00     46.61 o 
  11   5   2      552.54      527.54     45.35 o 
  13   5   2      428.05      505.74     47.45 o 
  15   5   2     1775.74     1842.31     87.43 o 
 -16   6   2       26.29       54.47     27.71 o 
 -14   6   2      110.50      104.52     26.37 o 
 -12   6   2      763.01      831.83     47.15 o 
 -10   6   2      526.43      600.08     50.38 o 
  -8   6   2     3406.43     3249.92     81.37 o 
  -6   6   2     1630.83     1525.26     47.43 o 
  -4   6   2     1626.06     1582.68     39.53 o 
  -2   6   2      765.22      697.96     27.64 o 
   0   6   2     3067.28     3279.35     65.60 o 
   2   6   2      107.05      129.57     13.93 o 
   4   6   2        4.03       10.05      8.33 o 
   6   6   2     4894.91     4611.14     89.20 o 
   8   6   2        4.88       12.33     11.03 o 
  10   6   2      614.60      676.77     61.18 o 
  12   6   2      321.16      308.87     38.65 o 
  14   6   2      209.12      232.52     37.03 o 
 -15   7   2      788.16      814.04     64.32 o 
 -13   7   2     1685.54     1854.32     82.53 o 
 -11   7   2       32.58       46.75     22.39 o 
  -9   7   2      282.63      316.40     35.27 o 
  -7   7   2      223.58      262.53     24.29 o 
  -5   7   2     2998.27     2812.79     72.53 o 
  -3   7   2      178.81      188.49     19.75 o 
  -1   7   2      197.63      187.76     17.74 o 
   1   7   2     2780.46     2859.93     63.40 o 
   3   7   2     5722.29     5609.00    167.06 o 
   5   7   2      422.39      454.56     26.72 o 
   7   7   2        9.87       20.60     14.17 o 
   9   7   2       20.05       47.14     20.62 o 
  11   7   2      676.44      758.14     57.24 o 
  13   7   2      579.80      646.01     56.74 o 
 -12   8   2      280.25      255.25     38.03 o 
 -10   8   2      516.79      482.83     48.40 o 
  -8   8   2       18.76        5.68     19.08 o 
  -6   8   2      131.42       53.89     18.94 o 
  -4   8   2        3.08       12.78     13.52 o 
  -2   8   2      224.25      208.26     28.02 o 
   0   8   2     1004.49      847.19     40.65 o 
   2   8   2     1808.12     1796.10     50.25 o 
   4   8   2     3663.70     3732.32     92.55 o 
   6   8   2     1655.55     1594.18     57.56 o 
   8   8   2      933.69      835.91     57.27 o 
  10   8   2      369.04      402.13     46.69 o 
  12   8   2      201.44      231.57     37.70 o 
 -11   9   2      148.78      220.42     36.92 o 
  -9   9   2      111.03       45.51     24.52 o 
  -7   9   2      434.87      497.42     58.40 o 
  -5   9   2      248.80      303.79     36.33 o 
  -3   9   2        4.50       14.27     18.15 o 
  -1   9   2      272.64      257.47     31.33 o 
   1   9   2      886.10      972.45     55.89 o 
   3   9   2      458.56      427.13     34.24 o 
   5   9   2      347.56      420.43     35.55 o 
   7   9   2     1003.68     1077.17     66.17 o 
   9   9   2      368.80      344.20     42.47 o 
  -8  10   2        0.63        6.29     31.14 o 
  -6  10   2      641.59      754.36     74.71 o 
  -4  10   2      133.03      197.12     34.37 o 
  -2  10   2      725.72      845.64     75.05 o 
   0  10   2     1244.29     1267.27     88.07 o 
   2  10   2      349.72      401.64     52.80 o 
   4  10   2       13.94       58.33     33.36 o 
   6  10   2      560.04      609.04    111.29 o 
   8  10   2      269.70      360.88     57.56 o 
  -5  11   2        0.28       28.44     59.24 o 
  -3  11   2       11.52       17.39     38.03 o 
  -1  11   2        1.56       -4.28     34.65 o 
   1  11   2       47.31       85.50     58.95 o 
   3  11   2        4.23       59.21     36.02 o 
 -19   1   3      334.36      360.95     45.15 o 
 -17   1   3        4.54       -5.97     16.58 o 
 -15   1   3     2942.47     2914.00     82.49 o 
 -13   1   3     1323.78     1186.22     57.69 o 
 -11   1   3     1762.51     1787.24     85.84 o 
  -9   1   3      519.54      436.21     20.40 o 
  -7   1   3      988.89     1214.45     29.33 o 
  -5   1   3     1979.39     2123.36     39.64 o 
  -3   1   3    15484.54    18476.24    262.21 o 
  -1   1   3    12089.64    14821.97    273.26 o 
   1   1   3     7021.78     8581.47    126.90 o 
   3   1   3    13475.17    15046.01    200.81 o 
   5   1   3      735.44      787.12     20.87 o 
   7   1   3     2628.34     2705.05     50.41 o 
   9   1   3        0.09        7.90      7.02 o 
  11   1   3     1185.16     1125.63     35.09 o 
  13   1   3      285.37      297.53     25.82 o 
  15   1   3     1289.21     1452.25     64.50 o 
  17   1   3      237.19      382.71     39.86 o 
 -18   2   3       20.72        2.01     23.14 o 
 -16   2   3      221.93      204.18     32.04 o 
 -14   2   3     2281.94     2209.92     67.19 o 
 -12   2   3      243.90      216.77     18.79 o 
 -10   2   3      798.83      845.58     29.67 o 
  -8   2   3      489.34      494.35     20.78 o 
  -6   2   3      323.60      304.11     13.90 o 
  -4   2   3    20221.80    23430.99    372.06 o 
  -2   2   3    18191.89    21219.65    301.45 o 
   0   2   3     2830.40     3049.68     51.64 o 
   2   2   3      198.59      205.48     11.39 o 
   4   2   3    11244.12    12195.47    167.51 o 
   6   2   3       11.11       22.84      9.45 o 
   8   2   3       40.59       51.79      9.06 o 
  10   2   3      337.91      331.52     20.58 o 
  12   2   3      333.86      382.35     27.28 o 
  14   2   3     2022.84     1861.34     57.44 o 
  16   2   3     1129.11     1167.59     71.54 o 
 -17   3   3      207.07      220.99     36.19 o 
 -15   3   3        1.36        8.61     17.90 o 
 -13   3   3      272.59      288.62     26.52 o 
 -11   3   3       12.16        6.13      9.11 o 
  -9   3   3      592.01      628.14     39.15 o 
  -7   3   3    17271.29    18123.16    243.61 o 
  -5   3   3    10344.40    10067.98    151.45 o 
  -3   3   3     2724.60     2891.08     57.85 o 
  -1   3   3      904.27      820.07     23.38 o 
   1   3   3      169.46      130.83     10.28 o 
   3   3   3     3148.67     3857.41    102.13 o 
   5   3   3     3720.44     3753.01     89.85 o 
   7   3   3      894.07      951.87     30.51 o 
   9   3   3      275.92      238.53     21.98 o 
  11   3   3     1062.65     1088.56     52.15 o 
  13   3   3     1386.20     1379.48     64.92 o 
  15   3   3       35.18       24.00     20.27 o 
 -16   4   3      659.24      737.71     56.86 o 
 -14   4   3      254.45      264.74     40.50 o 
 -12   4   3      243.71      202.32     22.57 o 
 -10   4   3      895.53      750.50     95.64 o 
  -8   4   3     3009.99     2936.06    102.76 o 
  -6   4   3     9824.04     9675.82    149.83 o 
  -4   4   3     7058.87     6925.51    109.86 o 
  -2   4   3     2630.14     2705.09     46.08 o 
   0   4   3      821.15      677.31     19.59 o 
   2   4   3    16103.11    17768.39    239.51 o 
   4   4   3      375.73      468.55     19.96 o 
   6   4   3      591.01      634.39     22.34 o 
   8   4   3      141.38      164.05     14.41 o 
  10   4   3     1209.75     1114.96     40.32 o 
  12   4   3     1873.02     1867.49     63.04 o 
  14   4   3        8.46       -6.58     17.39 o 
 -17   5   3      900.74      847.41     75.65 o 
 -15   5   3      754.34      825.85     49.56 o 
 -13   5   3      561.70      614.65     51.41 o 
 -11   5   3     3937.60     3895.43     95.24 o 
  -9   5   3       33.07       34.03     12.81 o 
  -7   5   3      326.43      350.94     21.12 o 
  -5   5   3      620.87      632.97     25.49 o 
  -3   5   3     1333.98     1300.65     42.60 o 
  -1   5   3     2216.54     2102.68     41.30 o 
   1   5   3      675.11      650.36     24.90 o 
   3   5   3     8952.11     9094.32    146.34 o 
   5   5   3     1262.87     1078.74     32.16 o 
   7   5   3     1086.39     1054.65     50.20 o 
   9   5   3     1137.33     1073.25     38.84 o 
  11   5   3       25.81       43.22     16.68 o 
  13   5   3       57.66       94.27     24.26 o 
  15   5   3      209.49      246.36     52.72 o 
 -16   6   3      122.31      134.96     40.03 o 
 -14   6   3      149.70      143.25     25.46 o 
 -12   6   3     4364.14     4318.16    122.68 o 
 -10   6   3     2143.10     2124.42     64.84 o 
  -8   6   3      368.26      405.83     33.89 o 
  -6   6   3     2254.39     2185.14     93.75 o 
  -4   6   3      220.61      244.87     20.59 o 
  -2   6   3     1169.37     1030.61     32.92 o 
   0   6   3     2550.22     2337.86     52.41 o 
   2   6   3      910.51      930.25     31.95 o 
   4   6   3       16.89       15.05      8.82 o 
   6   6   3    21985.29    21327.97    324.13 o 
   8   6   3     2370.45     2268.43     58.90 o 
  10   6   3        8.43       32.43     19.15 o 
  12   6   3      161.95      185.12     32.12 o 
  14   6   3      194.56      190.03     34.17 o 
 -15   7   3      573.16      475.39     51.19 o 
 -13   7   3      540.28      595.55     52.88 o 
 -11   7   3     2590.60     2652.97     94.76 o 
  -9   7   3      799.32      831.48     42.52 o 
  -7   7   3       14.60       42.14     16.41 o 
  -5   7   3      314.31      322.07     32.63 o 
  -3   7   3      917.25      920.93     37.74 o 
  -1   7   3     1472.16     1470.49     41.03 o 
   1   7   3      205.04      221.89     18.81 o 
   3   7   3     2595.48     2548.60     60.80 o 
   5   7   3     4188.67     4108.30    121.20 o 
   7   7   3     3064.89     2948.20     79.54 o 
   9   7   3     1636.38     1562.21     73.71 o 
  11   7   3       29.51       -2.11     19.98 o 
  13   7   3        4.13       -2.13     24.36 o 
 -12   8   3      416.63      424.60     70.98 o 
 -10   8   3        3.59        1.54     20.72 o 
  -8   8   3     1700.54     1806.69    125.80 o 
  -6   8   3      424.03      420.40     37.76 o 
  -4   8   3      814.81      815.42     50.10 o 
  -2   8   3       71.64       18.31     19.53 o 
   0   8   3      852.55      945.79     55.08 o 
   2   8   3     5169.19     4768.30     96.38 o 
   4   8   3      986.78     1044.62     60.08 o 
   6   8   3     1415.32     1312.47     54.91 o 
   8   8   3      157.12      146.06     28.68 o 
  10   8   3     2819.46     2782.87    102.79 o 
 -11   9   3       30.37       25.56     25.04 o 
  -9   9   3      164.06      162.93     39.80 o 
  -7   9   3     3210.32     3185.41    133.51 o 
  -5   9   3     3028.45     2978.86    123.86 o 
  -3   9   3       79.61       89.72     24.53 o 
  -1   9   3       88.74       83.68     24.09 o 
   1   9   3     1340.97     1416.30     55.21 o 
   3   9   3     1184.16     1224.53     63.88 o 
   5   9   3      342.23      405.68     41.62 o 
   7   9   3        3.33      -12.09     21.97 o 
   9   9   3      562.27      548.26     55.28 o 
  -8  10   3     1339.98     1361.56     99.07 o 
  -6  10   3      143.87      242.08     44.30 o 
  -4  10   3     2288.57     2383.78    111.64 o 
  -2  10   3     2156.44     1930.59     91.95 o 
   0  10   3      243.97      298.74     46.76 o 
   2  10   3      120.30      178.76     40.60 o 
   4  10   3       80.26       61.15     25.21 o 
   6  10   3      293.75      277.66     66.84 o 
  -5  11   3      446.29      560.89    103.83 o 
  -3  11   3     1337.94     1465.30    147.47 o 
  -1  11   3     2325.56     2580.75    123.60 o 
   1  11   3      237.78      251.29     49.36 o 
   3  11   3      292.65      302.92     51.67 o 
 -18   0   4      936.12      995.02     99.29 o 
 -16   0   4      648.77      669.54     62.17 o 
 -14   0   4     1991.24     1915.40     86.82 o 
 -12   0   4    19053.70    18652.54    575.44 o 
 -10   0   4     7860.95     6998.13    147.22 o 
  -8   0   4     4528.59     5222.78    111.10 o 
  -6   0   4     1629.47     1825.31     44.40 o 
  -4   0   4    12404.61    13944.13    259.63 o 
   0   0   4      585.59      584.44     19.23 o 
   2   0   4     1185.18     1361.42    136.87 o 
   6   0   4    54335.03    55399.53   1015.47 o 
   8   0   4     4890.65     4615.99    111.61 o 
  10   0   4     3296.62     3179.93     89.59 o 
  12   0   4      537.55      544.25     41.01 o 
  14   0   4      644.11      716.19     65.80 o 
  16   0   4      691.21      747.56     75.15 o 
 -19   1   4      263.16      264.30     41.16 o 
 -17   1   4     1484.28     1542.26     64.62 o 
 -15   1   4       59.14       47.63     20.92 o 
 -13   1   4    13057.50    12336.08    230.07 o 
 -11   1   4     6424.02     6227.15    109.45 o 
  -9   1   4     7159.61     7192.25    119.19 o 
  -7   1   4     5220.10     5132.97     85.77 o 
  -5   1   4      356.72      402.62     23.54 o 
  -3   1   4       48.89       63.08      5.16 o 
  -1   1   4     3728.71     4097.87     65.11 o 
   1   1   4     4610.16     5242.68     75.19 o 
   3   1   4     6478.11     6854.43     98.72 o 
   5   1   4    16101.33    16788.25    228.43 o 
   7   1   4    14328.73    13672.11    193.16 o 
   9   1   4     4850.12     4661.46     88.88 o 
  11   1   4       55.98       63.15     13.42 o 
  13   1   4     3378.22     3360.37     81.00 o 
  15   1   4        7.66        6.92     18.39 o 
 -18   2   4      134.45      181.18     37.81 o 
 -16   2   4     2570.04     2593.88     93.52 o 
 -14   2   4     2434.99     2377.82     70.13 o 
 -12   2   4     1183.11     1235.14     42.91 o 
 -10   2   4      228.43      205.72     16.28 o 
  -8   2   4    17116.61    17855.42    267.18 o 
  -6   2   4     7903.82     7950.63    124.55 o 
  -4   2   4     1529.86     1545.62     33.89 o 
  -2   2   4      369.18      414.90     11.76 o 
   0   2   4    17531.20    19580.42    282.02 o 
   2   2   4    15764.05    17368.89    231.27 o 
   4   2   4     2968.73     2782.19     48.50 o 
   6   2   4     3204.98     3351.37     60.66 o 
   8   2   4       23.62       14.65      7.19 o 
  10   2   4     9655.01     9604.13    148.28 o 
  12   2   4     1941.31     2029.91     57.69 o 
  14   2   4        8.84        6.06     16.41 o 
  16   2   4      256.35      269.96     39.91 o 
 -17   3   4     2001.18     2027.11    131.13 o 
 -15   3   4      709.33      776.26     54.14 o 
 -13   3   4      292.71      267.58     25.26 o 
 -11   3   4     1011.98      932.80     34.16 o 
  -9   3   4     1700.30     1744.86     48.28 o 
  -7   3   4     9749.44     9015.63    142.88 o 
  -5   3   4    22680.03    24544.75    393.66 o 
  -3   3   4     8099.63     8395.94    143.40 o 
  -1   3   4     5538.26     5324.65     93.39 o 
   1   3   4    18295.34    18818.11    275.31 o 
   3   3   4     5359.58     5403.16     83.05 o 
   5   3   4      209.18      188.94     13.96 o 
   7   3   4      350.70      330.79     18.07 o 
   9   3   4     5546.24     5331.59     91.84 o 
  11   3   4     1393.11     1376.61     46.34 o 
  13   3   4     1631.39     1509.18     61.32 o 
  15   3   4       14.35       24.04     22.01 o 
 -18   4   4      144.75      181.54     36.37 o 
 -16   4   4        9.39       15.96     20.24 o 
 -14   4   4        4.58       -1.17     13.52 o 
 -12   4   4      254.07      257.75     24.95 o 
 -10   4   4      605.18      503.93     35.55 o 
  -8   4   4     1946.36     2062.65     55.83 o 
  -6   4   4     2412.98     2359.74     68.85 o 
  -4   4   4    14246.17    14550.98    243.28 o 
  -2   4   4    18964.44    18606.33    248.78 o 
   0   4   4    11977.47    12549.24    191.37 o 
   2   4   4     1160.54     1222.35     32.54 o 
   4   4   4      675.35      609.92     31.37 o 
   6   4   4     2177.55     2148.71     72.91 o 
   8   4   4      302.41      273.35     18.98 o 
  10   4   4       56.27       66.37     14.02 o 
  12   4   4      190.17      156.19     23.28 o 
  14   4   4     1809.14     1834.89     69.22 o 
 -17   5   4       18.90       27.66     25.16 o 
 -15   5   4      156.55      134.37     25.71 o 
 -13   5   4        3.16       13.12     15.20 o 
 -11   5   4     1433.04     1463.71     61.38 o 
  -9   5   4     2203.99     2107.78     87.67 o 
  -7   5   4     1155.22     1156.84     38.19 o 
  -5   5   4     8147.93     8102.30    148.65 o 
  -3   5   4    18318.06    17898.03    264.86 o 
  -1   5   4    12961.14    12603.94    175.74 o 
   1   5   4      340.77      265.89     17.63 o 
   3   5   4       24.19       16.77      8.24 o 
   5   5   4     3148.77     2955.81     80.25 o 
   7   5   4       93.49      110.59     14.76 o 
   9   5   4      225.70      167.54     18.82 o 
  11   5   4      674.01      625.25     41.11 o 
  13   5   4     1013.70     1003.05     66.22 o 
 -16   6   4      325.44      381.13     55.07 o 
 -14   6   4       15.00       -2.82     17.30 o 
 -12   6   4      108.55      127.58     22.28 o 
 -10   6   4      739.28      772.43     51.27 o 
  -8   6   4      129.40      120.97     17.93 o 
  -6   6   4      838.86      794.88     34.80 o 
  -4   6   4     4575.85     4323.86     92.13 o 
  -2   6   4     3949.76     3621.44     78.68 o 
   0   6   4     1111.95     1002.21     43.05 o 
   2   6   4     1725.51     1599.66     60.75 o 
   4   6   4      263.25      259.88     27.73 o 
   6   6   4      325.11      346.74     24.19 o 
   8   6   4      781.28      737.89     40.73 o 
  10   6   4      170.74      197.91     30.35 o 
  12   6   4       21.80       23.23     22.16 o 
 -15   7   4     2081.38     2307.30     95.59 o 
 -13   7   4      187.48      208.81     34.41 o 
 -11   7   4       13.68       19.19     16.43 o 
  -9   7   4     2135.40     1945.16     62.52 o 
  -7   7   4     1157.51     1104.91     67.37 o 
  -5   7   4      682.39      669.84     34.57 o 
  -3   7   4     2251.05     2110.39     83.46 o 
  -1   7   4      149.61      167.62     19.48 o 
   1   7   4     2782.72     2473.30     73.24 o 
   3   7   4     2383.97     2399.07     61.32 o 
   5   7   4     1546.52     1355.85     43.96 o 
   7   7   4      346.51      379.52     27.03 o 
   9   7   4     1504.25     1593.69     79.65 o 
  11   7   4      856.69      885.45     63.46 o 
 -12   8   4      253.00      277.92     41.67 o 
 -10   8   4      436.20      459.32     45.40 o 
  -8   8   4      303.23      340.42     30.84 o 
  -6   8   4      534.69      535.54    106.09 o 
  -4   8   4      113.57       89.98     21.87 o 
  -2   8   4      865.18      901.19     62.51 o 
   0   8   4      245.62      258.68     26.18 o 
   2   8   4     4425.90     4147.68     88.28 o 
   4   8   4      401.04      433.92     33.31 o 
   6   8   4       32.31       46.34     17.55 o 
   8   8   4     2279.27     2148.12     86.63 o 
  10   8   4      646.88      697.83     57.99 o 
 -11   9   4      516.18      402.55     59.36 o 
  -9   9   4      366.66      357.74     54.10 o 
  -7   9   4      135.53      111.60     35.44 o 
  -5   9   4       12.23       11.35     23.95 o 
  -3   9   4       20.92       24.45     20.03 o 
  -1   9   4      170.31      154.27     29.39 o 
   1   9   4      304.83      377.03     32.92 o 
   3   9   4       70.64       92.49     25.02 o 
   5   9   4     2007.68     1922.78     69.80 o 
   7   9   4      611.24      670.50     54.17 o 
   9   9   4      156.45      112.07     31.86 o 
  -8  10   4       60.60       48.27     34.27 o 
  -6  10   4      217.60      180.38     47.00 o 
  -4  10   4        5.81       12.42     27.30 o 
  -2  10   4      853.26      631.49    194.88 o 
   0  10   4      672.37      865.97    117.81 o 
   2  10   4        4.85       13.96     24.65 o 
   4  10   4       21.63       44.62     24.70 o 
   6  10   4      605.77      786.06    133.44 o 
  -5  11   4       59.19       83.31     43.88 o 
  -3  11   4       27.58      -46.76     46.76 o 
  -1  11   4       23.59       18.35     36.60 o 
   1  11   4        5.34       42.25     34.89 o 
 -19   1   5      606.98      636.73     57.04 o 
 -17   1   5      169.29      160.24     29.42 o 
 -15   1   5      139.54      139.91     21.33 o 
 -13   1   5      594.89      564.64     34.26 o 
 -11   1   5      215.30      233.36     17.58 o 
  -9   1   5     1696.30     1524.15     49.58 o 
  -7   1   5     6831.48     7114.41    113.93 o 
  -5   1   5      116.06      112.62      9.37 o 
  -3   1   5    37746.05    44511.49    623.31 o 
  -1   1   5    17198.64    19843.86    284.86 o 
   1   1   5     1424.59     1684.46     30.85 o 
   3   1   5      134.91      154.78     10.41 o 
   5   1   5     3525.04     3374.07     58.82 o 
   7   1   5       55.88       59.69      9.30 o 
   9   1   5     4270.28     3937.70     73.47 o 
  11   1   5      269.75      300.70     21.94 o 
  13   1   5      650.82      690.40     43.24 o 
  15   1   5      396.91      309.72     98.95 o 
 -18   2   5      717.78      759.28     59.90 o 
 -16   2   5      237.61      284.23     35.20 o 
 -14   2   5      284.55      270.76     30.73 o 
 -12   2   5       39.17       28.22     11.14 o 
 -10   2   5      358.50      375.41     20.97 o 
  -8   2   5      747.36      710.58     32.54 o 
  -6   2   5      240.71      301.55     14.55 o 
  -4   2   5    17551.81    18810.59    269.89 o 
  -2   2   5     8928.58    10120.41    137.26 o 
   0   2   5      982.82      992.80     24.44 o 
   2   2   5     2439.43     2481.06     43.10 o 
   4   2   5     2064.38     1998.16     40.96 o 
   6   2   5       95.85       55.59      9.15 o 
   8   2   5      569.07      583.27     25.52 o 
  10   2   5     1285.98     1211.02     37.37 o 
  12   2   5      374.13      449.32     38.51 o 
  14   2   5      448.54      480.74     35.99 o 
 -17   3   5      319.90      384.13     43.93 o 
 -15   3   5      629.37      605.93     48.45 o 
 -13   3   5        2.35       -4.37     11.30 o 
 -11   3   5     7274.90     7063.86    141.23 o 
  -9   3   5     1373.76     1457.36     37.28 o 
  -7   3   5     2135.80     2003.49     58.93 o 
  -5   3   5       36.82       49.23     10.65 o 
  -3   3   5     2555.39     2733.97     47.96 o 
  -1   3   5    13430.61    14766.46    218.91 o 
   1   3   5    13323.20    14292.08    214.95 o 
   3   3   5     1035.63      826.11     21.74 o 
   5   3   5       17.10       38.25      8.57 o 
   7   3   5      857.41      809.59     27.63 o 
   9   3   5       48.65       43.22     10.70 o 
  11   3   5      756.70      724.59     37.07 o 
  13   3   5        9.05       17.96     24.55 o 
  15   3   5      190.60      110.73     28.99 o 
 -18   4   5      495.92      551.40     73.83 o 
 -16   4   5     1291.27     1355.49     72.78 o 
 -14   4   5      637.29      621.35     40.45 o 
 -12   4   5      671.36      655.68     38.07 o 
 -10   4   5        8.40        5.46      9.58 o 
  -8   4   5     3971.49     3726.88     83.57 o 
  -6   4   5      544.99      535.97     25.75 o 
  -4   4   5       76.08       81.75     11.29 o 
  -2   4   5      583.06      659.71     18.56 o 
   0   4   5     6029.98     5751.50     97.51 o 
   2   4   5     7659.62     7459.40    123.92 o 
   4   4   5      785.99      792.79     23.66 o 
   6   4   5     1883.42     1832.08     46.61 o 
   8   4   5      698.34      658.42     41.68 o 
  10   4   5     3597.20     3344.44    207.93 o 
  12   4   5        1.61      -12.25     15.96 o 
  14   4   5      134.01       72.34     32.15 o 
 -17   5   5        5.12        5.70     21.64 o 
 -15   5   5       80.36       71.65     21.18 o 
 -13   5   5     2133.68     2091.27     67.59 o 
 -11   5   5      587.53      677.15     38.99 o 
  -9   5   5     4632.21     4244.72    196.49 o 
  -7   5   5      988.08      932.16     34.46 o 
  -5   5   5     1849.65     1817.62     48.36 o 
  -3   5   5       15.50       33.80      7.24 o 
  -1   5   5        6.42       10.14      6.75 o 
   1   5   5      301.99      315.05     19.69 o 
   3   5   5      412.53      386.86     30.47 o 
   5   5   5     3534.33     3451.07    118.99 o 
   7   5   5     2928.71     2666.25    126.90 o 
   9   5   5      739.21      734.17     35.51 o 
  11   5   5      207.83      188.87     25.53 o 
  13   5   5      411.52      376.42     46.60 o 
 -16   6   5       14.91       19.10     22.76 o 
 -14   6   5     1393.81     1362.53     75.82 o 
 -12   6   5     4035.52     3680.85    139.64 o 
 -10   6   5     4894.52     4538.12    153.61 o 
  -8   6   5      189.59      178.24     24.00 o 
  -6   6   5       27.32       17.08     10.95 o 
  -4   6   5     2212.26     2078.02     54.20 o 
  -2   6   5     2149.13     2112.72     61.31 o 
   0   6   5     1053.78     1001.79     32.84 o 
   2   6   5     1620.68     1579.41     43.61 o 
   4   6   5     6072.44     5545.34    123.93 o 
   6   6   5     3896.80     3855.52     81.91 o 
   8   6   5     1244.78     1144.35     42.70 o 
  10   6   5      383.94      425.46     36.14 o 
  12   6   5      480.19      442.95     46.84 o 
 -15   7   5      133.63      147.76     34.29 o 
 -13   7   5     2111.24     2171.26     74.11 o 
 -11   7   5     3146.24     3434.54     96.74 o 
  -9   7   5     2194.14     2151.10     66.30 o 
  -7   7   5       25.00       33.61     18.65 o 
  -5   7   5     2731.44     2623.27     81.42 o 
  -3   7   5       62.83       62.01     17.97 o 
  -1   7   5      159.01      157.52     19.76 o 
   1   7   5       27.02       17.90     10.50 o 
   3   7   5      180.69      198.39     19.54 o 
   5   7   5     2359.95     2299.03     80.17 o 
   7   7   5     1973.65     1964.94     55.98 o 
   9   7   5     1404.54     1424.66     78.60 o 
  11   7   5       95.62       42.26     25.29 o 
 -14   8   5      336.69      322.43     43.73 o 
 -12   8   5       24.76       24.47     22.85 o 
 -10   8   5     1565.78     1558.02     61.56 o 
  -8   8   5     2036.31     1860.94     95.66 o 
  -6   8   5     3555.38     3462.33    171.61 o 
  -4   8   5       14.06        5.90     15.72 o 
  -2   8   5       12.39       11.79     14.79 o 
   0   8   5     1535.73     1404.54     52.31 o 
   2   8   5      811.20      818.11     49.26 o 
   4   8   5      695.53      638.37     63.32 o 
   6   8   5       13.59        3.57     15.42 o 
   8   8   5     1666.34     1667.16     80.21 o 
  10   8   5     1135.22     1127.04     84.36 o 
 -11   9   5        6.50       54.51     35.55 o 
  -9   9   5      869.36      897.42     80.24 o 
  -7   9   5      917.15      890.61     76.49 o 
  -5   9   5     1587.85     1565.46    120.69 o 
  -3   9   5        6.83       -0.47     18.66 o 
  -1   9   5     2236.37     2300.37     83.64 o 
   1   9   5     2544.14     2682.45     79.05 o 
   3   9   5      828.50      948.84     59.48 o 
   5   9   5       20.77       23.81     21.98 o 
   7   9   5       63.64       45.92     25.32 o 
  -8  10   5       56.90       16.68     33.41 o 
  -6  10   5     1276.37     1247.57     92.84 o 
  -4  10   5      952.60     1087.39    260.94 o 
  -2  10   5     1135.13     1161.23     83.37 o 
   0  10   5     1772.07     2068.40    195.94 o 
   2  10   5      579.87      673.36     54.71 o 
   4  10   5      238.61      178.40     37.14 o 
   6  10   5      167.81      210.69     45.73 o 
  -3  11   5     1914.69     2266.72    164.39 o 
  -1  11   5     1121.79     1356.32    126.17 o 
   1  11   5        4.10       20.86     41.47 o 
 -18   0   6       17.71       35.90     38.07 o 
 -16   0   6     1344.51     1352.09     82.27 o 
 -14   0   6     5749.18     5260.69    167.51 o 
 -12   0   6    14373.04    13633.08    635.86 o 
 -10   0   6    15990.08    16414.27    317.36 o 
  -8   0   6      436.31      362.60     29.40 o 
  -6   0   6    15457.28    16426.75    309.02 o 
  -4   0   6    26596.09    29119.95    649.32 o 
  -2   0   6       30.24        4.69      6.49 o 
   0   0   6     2687.89     2704.90     63.63 o 
   2   0   6     1813.02     2169.01     73.31 o 
   4   0   6     3081.98     2570.64     74.84 o 
   8   0   6     3904.16     3754.08    120.52 o 
  10   0   6       18.04       50.36     17.00 o 
  12   0   6     6716.32     6999.44    258.25 o 
  14   0   6     3669.78     4046.08    158.02 o 
 -19   1   6        3.66       -7.05     21.56 o 
 -17   1   6       21.00       15.38     18.22 o 
 -15   1   6     1956.67     1910.08     72.59 o 
 -13   1   6      822.65      747.68     62.42 o 
 -11   1   6     7449.93     6592.89    451.50 o 
  -9   1   6    16486.91    16077.25    508.67 o 
  -7   1   6     4319.07     3961.74     61.22 o 
  -5   1   6    15828.56    17136.30    247.53 o 
  -3   1   6    14857.78    16393.41    264.48 o 
  -1   1   6       53.86       51.18      7.17 o 
   1   1   6     2391.77     2540.58     43.72 o 
   3   1   6     2716.02     2582.48     47.00 o 
   5   1   6     7114.13     7212.87    110.07 o 
   7   1   6     1905.35     1939.94     44.04 o 
   9   1   6     4442.28     4389.97    127.96 o 
  11   1   6     4211.91     4001.21     80.23 o 
  13   1   6      514.86      610.23     38.49 o 
  15   1   6     1225.40     1251.78     70.66 o 
 -18   2   6     1879.15     2023.65     99.50 o 
 -16   2   6     1133.58     1096.01     63.34 o 
 -14   2   6     1177.47     1131.48     59.32 o 
 -12   2   6       26.78       15.93     10.69 o 
 -10   2   6     6311.16     6098.74    107.70 o 
  -8   2   6     8292.92     7812.92    126.35 o 
  -6   2   6    12567.61    13895.03    204.00 o 
  -4   2   6      547.79      535.19     18.83 o 
  -2   2   6     3504.12     3802.48     64.25 o 
   0   2   6     9993.19    10277.95    157.83 o 
   2   2   6    13675.04    14474.72    197.70 o 
   4   2   6       12.24       16.66      7.58 o 
   6   2   6      201.98      188.12     15.24 o 
   8   2   6     8990.54     8862.79    137.79 o 
  10   2   6     1841.85     1794.70     46.66 o 
  12   2   6      878.25      881.77     43.29 o 
  14   2   6        4.08      -14.79     17.28 o 
 -17   3   6     2310.06     2374.52     92.76 o 
 -15   3   6     2257.54     2342.72     86.08 o 
 -13   3   6       36.64       72.64     15.80 o 
 -11   3   6      367.71      336.93     26.48 o 
  -9   3   6     1938.31     1899.91     50.69 o 
  -7   3   6     2805.01     2730.12     57.56 o 
  -5   3   6      257.21      247.91     17.88 o 
  -3   3   6      160.86      178.13      9.91 o 
  -1   3   6    21512.02    22757.31    346.56 o 
   1   3   6    27916.31    29242.09    422.84 o 
   3   3   6     5030.54     4581.00     80.96 o 
   5   3   6      151.33      172.64     13.60 o 
   7   3   6      520.96      492.10     23.50 o 
   9   3   6     1700.94     1645.50     48.49 o 
  11   3   6      362.02      382.31     33.03 o 
  13   3   6        4.40        6.77     17.84 o 
 -18   4   6      827.36      898.78     65.92 o 
 -16   4   6      908.76      964.81     63.34 o 
 -14   4   6     1131.83     1084.40     51.05 o 
 -12   4   6       35.80       46.26     14.33 o 
 -10   4   6       99.38       86.45     15.54 o 
  -8   4   6      825.30      889.41     41.18 o 
  -6   4   6     2218.16     2378.22     54.95 o 
  -4   4   6     3910.30     3667.43     88.27 o 
  -2   4   6    19195.64    19277.73    258.88 o 
   0   4   6     2175.05     2073.85     46.12 o 
   2   4   6     5813.35     5785.17    102.11 o 
   4   4   6     9672.63     9195.84    151.63 o 
   6   4   6     1022.10     1095.97     41.82 o 
   8   4   6      320.40      318.37     23.58 o 
  10   4   6      156.57      163.58     19.77 o 
  12   4   6      428.70      400.36     41.81 o 
  14   4   6       33.56       23.78     21.05 o 
 -17   5   6      184.77      210.34     34.98 o 
 -15   5   6       85.81       97.28     23.28 o 
 -13   5   6     3018.30     2945.18     85.28 o 
 -11   5   6      905.38      798.86     41.41 o 
  -9   5   6     3843.55     3406.63     82.87 o 
  -7   5   6        2.90        1.82     16.90 o 
  -5   5   6     4339.47     4157.04     86.50 o 
  -3   5   6     7336.42     6638.53    108.51 o 
  -1   5   6     4958.75     5033.27     90.73 o 
   1   5   6     1424.01     1430.57     46.82 o 
   3   5   6     5097.49     4854.21     92.44 o 
   5   5   6     7070.43     6729.34    136.79 o 
   7   5   6      954.15      879.87     36.96 o 
   9   5   6      994.86     1012.92     50.79 o 
  11   5   6      101.57       88.72     37.90 o 
  13   5   6     1481.35     1496.78     77.72 o 
 -16   6   6      415.04      416.35     79.12 o 
 -14   6   6      545.27      595.91     42.56 o 
 -12   6   6      514.13      530.87     38.92 o 
 -10   6   6      681.56      703.48     39.85 o 
  -8   6   6       18.26       37.04     15.64 o 
  -6   6   6     1132.18     1047.81     39.81 o 
  -4   6   6        5.30        7.36     17.97 o 
  -2   6   6     4177.84     3704.31    156.21 o 
   0   6   6     1036.37     1040.98     38.76 o 
   2   6   6     1143.90     1107.90     52.82 o 
   4   6   6     4170.97     3967.51     93.50 o 
   6   6   6      401.48      432.88     60.06 o 
   8   6   6      119.28      117.86     18.03 o 
  10   6   6        6.07       11.34     17.22 o 
  12   6   6      529.90      539.48     70.22 o 
 -15   7   6        2.66       14.63     21.48 o 
 -13   7   6       32.32       15.45     18.54 o 
 -11   7   6       60.86       44.98     17.86 o 
  -9   7   6     1820.15     1883.27     73.37 o 
  -7   7   6     5156.81     4968.99    165.58 o 
  -5   7   6        3.42       11.14     18.68 o 
  -3   7   6      144.57      180.97     24.52 o 
  -1   7   6      449.30      450.96     31.40 o 
   1   7   6     1468.80     1491.06     44.51 o 
   3   7   6        3.95       10.89     11.61 o 
   5   7   6       82.06       47.60     16.48 o 
   7   7   6     1141.03     1173.09     64.21 o 
   9   7   6     2321.79     2286.05     90.31 o 
  11   7   6      307.55      330.39     47.87 o 
 -14   8   6       34.08       74.42     31.14 o 
 -12   8   6       33.74       56.71     29.40 o 
 -10   8   6     1224.38     1229.18     66.89 o 
  -8   8   6     2037.75     2031.60    101.51 o 
  -6   8   6     1763.44     1692.80     86.88 o 
  -4   8   6      777.56      795.03     50.10 o 
  -2   8   6        2.13       21.59     15.30 o 
   0   8   6      496.66      574.90     38.19 o 
   2   8   6       31.80       22.13     16.28 o 
   4   8   6       50.84       46.13     16.03 o 
   6   8   6       18.61       18.12     16.15 o 
   8   8   6      920.95      901.10     64.11 o 
  10   8   6      965.42      956.60     70.29 o 
 -11   9   6      305.08      297.26     51.35 o 
  -9   9   6      396.50      361.19     54.92 o 
  -7   9   6      271.97      259.06     45.21 o 
  -5   9   6      160.35      200.53     38.98 o 
  -3   9   6      607.40      632.53     77.95 o 
  -1   9   6      594.76      549.49     45.80 o 
   1   9   6      144.29      166.23     25.42 o 
   3   9   6       22.20       29.18     22.87 o 
   5   9   6      255.13      122.67     71.63 o 
   7   9   6      119.96       84.94     27.92 o 
  -8  10   6       75.04       40.81     39.16 o 
  -6  10   6      168.55      116.16     37.14 o 
  -4  10   6     1228.76     1296.75     89.43 o 
  -2  10   6       11.45        6.94     22.72 o 
   0  10   6      498.52      570.44     44.12 o 
   2  10   6      516.50      586.91     50.71 o 
   4  10   6      267.32      353.82     43.92 o 
 -19   1   7        9.80       36.35     27.01 o 
 -17   1   7        0.11      -16.28     16.28 o 
 -15   1   7      345.25      231.00     78.15 o 
 -13   1   7     1480.35     1463.16     69.87 o 
 -11   1   7      750.93      776.63     31.68 o 
  -9   1   7     6006.77     6299.71    134.40 o 
  -7   1   7     3819.51     3818.39     74.97 o 
  -5   1   7     2244.08     2494.98     45.75 o 
  -3   1   7      436.97      441.09     20.10 o 
  -1   1   7     2984.76     3041.50     69.16 o 
   1   1   7      506.03      505.74     17.33 o 
   3   1   7    11115.33    11160.29    158.73 o 
   5   1   7     4982.92     4642.62     78.52 o 
   7   1   7      188.04      200.79     16.44 o 
   9   1   7     1386.81     1301.26     38.23 o 
  11   1   7      208.16      215.05     20.76 o 
  13   1   7      150.34      155.82     23.52 o 
 -18   2   7      504.10      474.12     47.95 o 
 -16   2   7      260.31      255.81     50.07 o 
 -14   2   7     4119.57     3977.05    115.88 o 
 -12   2   7      163.27      183.94     26.72 o 
 -10   2   7     3007.40     2838.06     59.32 o 
  -8   2   7     4863.03     4711.08     82.91 o 
  -6   2   7      234.11      204.06     11.56 o 
  -4   2   7     1125.91     1213.82     26.93 o 
  -2   2   7      203.63      211.01     11.28 o 
   0   2   7     5386.01     5964.24     99.64 o 
   2   2   7     2511.07     2226.40     42.45 o 
   4   2   7     3182.19     3010.40     55.62 o 
   6   2   7     4278.43     4219.78     75.08 o 
   8   2   7     1145.42     1047.31     34.74 o 
  10   2   7      236.98      299.98     22.57 o 
  12   2   7      238.25      286.73     31.33 o 
  14   2   7       14.62       13.93     19.02 o 
 -19   3   7      347.95      371.58     54.62 o 
 -17   3   7     2991.03     2975.71    105.39 o 
 -15   3   7      478.12      469.58     43.34 o 
 -13   3   7      413.40      473.59     32.78 o 
 -11   3   7     2222.75     2173.65     60.74 o 
  -9   3   7      101.75      131.98     16.60 o 
  -7   3   7      561.48      537.31     21.72 o 
  -5   3   7      533.84      368.82     18.49 o 
  -3   3   7      405.75      418.10     15.11 o 
  -1   3   7     3443.68     3140.36     59.74 o 
   1   3   7    12660.31    13036.61    201.06 o 
   3   3   7     2640.82     2636.50     49.36 o 
   5   3   7      126.95      132.38     12.49 o 
   7   3   7     1213.79     1115.80     39.03 o 
   9   3   7     1535.44     1500.45     75.64 o 
  11   3   7      471.82      534.60     38.84 o 
  13   3   7      587.92      643.46     46.95 o 
 -18   4   7      858.32      867.02     64.57 o 
 -16   4   7      202.32      223.46     33.77 o 
 -14   4   7      233.42      211.47     26.24 o 
 -12   4   7      110.01      101.18     18.20 o 
 -10   4   7     2367.49     2287.13     67.06 o 
  -8   4   7     4651.79     4573.93    112.89 o 
  -6   4   7       26.20       20.29      8.15 o 
  -4   4   7      729.67      691.24     25.96 o 
  -2   4   7      215.68      147.74     29.22 o 
   0   4   7     9528.03     9362.08    151.34 o 
   2   4   7     1913.28     1969.00     76.71 o 
   4   4   7      775.78      739.33     33.05 o 
   6   4   7     2701.87     2403.59     65.35 o 
   8   4   7     1160.07     1246.38     44.02 o 
  10   4   7      514.72      525.30     33.32 o 
  12   4   7       10.30       10.81     18.25 o 
 -17   5   7      244.37      313.18     41.90 o 
 -15   5   7       72.61       66.63     23.83 o 
 -13   5   7       50.37       52.01     17.88 o 
 -11   5   7     3044.29     2772.76     76.21 o 
  -9   5   7        6.94       21.59     13.72 o 
  -7   5   7     4527.25     4278.17     89.95 o 
  -5   5   7     3188.48     3143.11     70.50 o 
  -3   5   7     1578.77     1459.49    112.04 o 
  -1   5   7      646.99      635.87     26.69 o 
   1   5   7       44.73       44.93     12.00 o 
   3   5   7       10.65       11.56      9.01 o 
   5   5   7      103.26      124.15     15.85 o 
   7   5   7      789.80      753.78     35.76 o 
   9   5   7      972.16      903.79     41.14 o 
  11   5   7      578.99      696.14     46.61 o 
  13   5   7      464.93      359.13     47.13 o 
 -16   6   7      284.28      308.59     41.64 o 
 -14   6   7     1006.80     1005.36     54.50 o 
 -12   6   7     1650.15     1700.77     61.88 o 
 -10   6   7     1258.33     1153.10     48.16 o 
  -8   6   7     1020.82      971.74     48.68 o 
  -6   6   7     4720.22     4787.97    100.91 o 
  -4   6   7     9124.26     8714.91    349.68 o 
  -2   6   7      171.63      153.74     40.33 o 
   0   6   7     2398.06     2324.14     55.78 o 
   2   6   7      306.19      351.39     24.36 o 
   4   6   7      938.39      899.90     50.05 o 
   6   6   7     1197.89     1164.84     49.87 o 
   8   6   7       62.90       58.70     14.94 o 
  10   6   7      282.06      252.37     29.88 o 
  12   6   7     2306.20     2217.94    122.39 o 
 -15   7   7        7.59        8.79     21.42 o 
 -13   7   7      383.97      367.56     40.27 o 
 -11   7   7     2282.32     2292.18     72.70 o 
  -9   7   7       88.88       88.01     28.08 o 
  -7   7   7     7162.43     6847.38    207.79 o 
  -5   7   7     2134.68     2114.90     72.42 o 
  -3   7   7     2703.30     2740.43     93.24 o 
  -1   7   7       84.49      110.84     17.73 o 
   1   7   7      192.49      195.79     23.58 o 
   3   7   7      419.90      393.39     27.32 o 
   5   7   7      340.54      362.82     31.06 o 
   7   7   7      286.11      278.02     26.16 o 
   9   7   7       61.67       69.31     21.86 o 
 -14   8   7       15.57       38.31     40.20 o 
 -12   8   7       14.56       35.82     25.35 o 
 -10   8   7     1136.28     1275.11     91.40 o 
  -8   8   7     2403.81     2377.55    149.03 o 
  -6   8   7      732.50      755.04    128.11 o 
  -4   8   7      325.31      252.03     40.61 o 
  -2   8   7     2773.56     2508.48    147.29 o 
   0   8   7     1092.15     1011.46     70.52 o 
   2   8   7      812.44      874.34     49.75 o 
   4   8   7      281.79      340.55     28.35 o 
   6   8   7       46.86       62.46     18.25 o 
   8   8   7     1170.94     1228.50    110.50 o 
 -11   9   7      497.50      455.42     61.12 o 
  -9   9   7      689.82      882.70     80.82 o 
  -7   9   7     1858.60     1828.83    102.20 o 
  -5   9   7      672.62      595.68     61.50 o 
  -3   9   7      813.07      856.66     56.44 o 
  -1   9   7     2234.70     2211.12     82.44 o 
   1   9   7     1793.23     1775.76     66.10 o 
   3   9   7      585.01      608.67     43.69 o 
   5   9   7        3.46       48.73     25.37 o 
   7   9   7      696.50      765.68     77.31 o 
  -8  10   7       13.68       -2.71     54.70 o 
  -6  10   7      249.23      272.21     49.19 o 
  -4  10   7      149.17      139.73     39.93 o 
  -2  10   7     1137.65     1124.55     82.51 o 
   0  10   7      349.59      364.02     36.46 o 
   2  10   7     1275.92     1389.04     76.74 o 
   4  10   7     1013.20     1198.39     74.07 o 
 -18   0   8      391.27      445.82     80.96 o 
 -16   0   8       82.69       58.63     40.48 o 
 -14   0   8     2099.27     1970.56     87.02 o 
 -12   0   8      102.98      105.04     22.65 o 
 -10   0   8     1018.06     1086.25     37.29 o 
  -8   0   8    13431.22    14216.14    274.66 o 
  -6   0   8    25150.37    24886.23    463.32 o 
  -4   0   8    45757.01    50237.74   1115.37 o 
  -2   0   8      132.29       49.86     12.19 o 
   0   0   8     1997.69     2041.16     55.62 o 
   2   0   8      306.65      351.70     23.91 o 
   4   0   8     8717.65     9335.95    196.56 o 
   6   0   8      663.49      562.06     46.31 o 
   8   0   8     1581.42     1545.83     59.16 o 
  12   0   8     2371.32     2350.10    106.02 o 
  14   0   8     1447.97     1375.55    136.04 o 
 -19   1   8      225.60      200.85     62.92 o 
 -17   1   8       36.88       57.70     24.44 o 
 -15   1   8       33.44       36.52     17.12 o 
 -13   1   8     2143.27     2146.93     62.08 o 
 -11   1   8     2377.70     2416.62     53.91 o 
  -9   1   8      147.31      116.92     13.76 o 
  -7   1   8    25950.01    28109.74    522.22 o 
  -5   1   8    10217.59     9770.72    148.85 o 
  -3   1   8    14204.43    14989.53    348.49 o 
  -1   1   8     5511.53     5352.73     90.76 o 
   1   1   8     3723.96     3727.15     62.49 o 
   3   1   8      393.37      366.10     18.00 o 
   5   1   8      617.98      653.71     25.91 o 
   7   1   8      348.07      371.26     22.34 o 
   9   1   8      440.23      475.98     27.06 o 
  11   1   8     1612.83     1658.63     65.30 o 
  13   1   8     2558.43     2650.70     85.16 o 
 -18   2   8     1492.92     1591.93     81.37 o 
 -16   2   8      724.72      790.21     55.45 o 
 -14   2   8      249.32      250.86     31.00 o 
 -12   2   8      339.29      318.94     25.04 o 
 -10   2   8     7301.66     7219.20    122.38 o 
  -8   2   8     8289.89     8128.72    117.33 o 
  -6   2   8       32.09       53.71      8.51 o 
  -4   2   8     5181.29     5653.41     91.77 o 
  -2   2   8     4291.75     3761.24     67.91 o 
   0   2   8    23074.53    23489.59    344.59 o 
   2   2   8      108.47      119.11     10.45 o 
   4   2   8      255.60      260.16     15.99 o 
   6   2   8     2686.83     2470.69     52.86 o 
   8   2   8     2034.83     2101.52     53.79 o 
  10   2   8     2561.95     2361.72     64.32 o 
  12   2   8       94.95       95.84     22.02 o 
  14   2   8      484.79      518.70     44.35 o 
 -19   3   8      868.17      937.16     80.36 o 
 -17   3   8     2503.31     2544.94     96.52 o 
 -15   3   8      527.13      585.14     50.74 o 
 -13   3   8      493.39      531.59     34.55 o 
 -11   3   8     3236.27     3126.90     77.48 o 
  -9   3   8     3269.26     2960.94     95.79 o 
  -7   3   8     4203.14     4167.85     82.70 o 
  -5   3   8     3348.27     3499.26     61.33 o 
  -3   3   8     3504.19     3955.92     69.07 o 
  -1   3   8     7967.18     7657.42    112.09 o 
   1   3   8     5409.79     5306.04     94.85 o 
   3   3   8     1393.22     1276.15     39.71 o 
   5   3   8     3306.42     3246.06     70.46 o 
   7   3   8     6363.07     5862.31    112.60 o 
   9   3   8     1569.28     1589.75     50.54 o 
  11   3   8       18.58        0.37     15.15 o 
  13   3   8       70.17      117.37     26.63 o 
 -18   4   8     1100.57     1104.75     71.35 o 
 -16   4   8     1802.06     1917.15     82.46 o 
 -14   4   8     4332.20     4325.39    106.92 o 
 -12   4   8     3586.92     3545.75     89.11 o 
 -10   4   8      165.12      150.14     18.85 o 
  -8   4   8       66.23       42.77     14.09 o 
  -6   4   8       47.89       70.92     11.79 o 
  -4   4   8     2429.97     2514.32     48.86 o 
  -2   4   8       28.27       32.85     13.31 o 
   0   4   8     4214.32     4132.39     79.41 o 
   2   4   8     9206.16     9011.99    200.17 o 
   4   4   8     5977.76     5714.23    106.33 o 
   6   4   8     2445.34     2518.53     62.13 o 
   8   4   8      580.10      524.50     69.99 o 
  10   4   8      307.74      264.82     25.79 o 
  12   4   8      142.38      183.73     30.48 o 
 -17   5   8      622.58      639.79     56.09 o 
 -15   5   8     2944.84     2917.00    103.00 o 
 -13   5   8     3900.14     3913.18    100.37 o 
 -11   5   8      663.50      583.84     36.26 o 
  -9   5   8      285.91      288.53     33.31 o 
  -7   5   8      392.66      461.05     32.44 o 
  -5   5   8      209.80      168.87     16.72 o 
  -3   5   8     2190.11     2412.04     72.14 o 
  -1   5   8     1405.91     1506.60     40.67 o 
   1   5   8     1541.76     1465.76     42.20 o 
   3   5   8    11712.56    11548.93    190.00 o 
   5   5   8     4786.65     4891.01     98.22 o 
   7   5   8      289.05      294.97     48.94 o 
   9   5   8        6.20       -1.28     13.47 o 
  11   5   8     1320.07     1342.80     64.13 o 
 -16   6   8       83.98       93.61     28.40 o 
 -14   6   8      550.83      583.75     43.38 o 
 -12   6   8      986.82      967.04     49.83 o 
 -10   6   8      231.50      249.60     25.96 o 
  -8   6   8      811.87      854.82     46.39 o 
  -6   6   8      646.12      710.59     52.03 o 
  -4   6   8      950.83     1002.28     48.88 o 
  -2   6   8       19.50       -0.78     10.69 o 
   0   6   8      122.48      129.48     15.65 o 
   2   6   8     1607.30     1540.63     46.13 o 
   4   6   8     1063.62     1098.00     42.93 o 
   6   6   8      966.78      911.29     41.32 o 
   8   6   8     1075.82     1034.46     45.99 o 
  10   6   8       63.97       89.55     23.67 o 
 -15   7   8        1.72      -16.04     20.00 o 
 -13   7   8      292.30      300.65     33.69 o 
 -11   7   8     1326.45     1371.60     67.92 o 
  -9   7   8     2443.61     2603.76    113.00 o 
  -7   7   8      147.39      196.64     35.43 o 
  -5   7   8       10.84       -3.88     15.49 o 
  -3   7   8     2109.80     2035.14     72.50 o 
  -1   7   8     1008.39      914.31     45.41 o 
   1   7   8     1073.71     1163.90     51.38 o 
   3   7   8      192.04      190.84     23.74 o 
   5   7   8      447.96      475.47     32.14 o 
   7   7   8     1085.31     1098.47     69.71 o 
   9   7   8      840.03      907.25     58.05 o 
 -12   8   8        7.05      -12.48     23.36 o 
 -10   8   8      756.56      775.74     73.05 o 
  -8   8   8     2297.06     2237.80    106.51 o 
  -6   8   8      434.78      398.59     51.17 o 
  -4   8   8       77.70      100.85     24.26 o 
  -2   8   8     1668.15     1721.42    118.19 o 
   0   8   8      486.17      514.42     38.05 o 
   2   8   8      223.75      248.14     28.02 o 
   4   8   8      417.87      368.22     82.33 o 
   6   8   8        1.67        8.92     15.66 o 
   8   8   8      786.95      844.12     63.85 o 
 -11   9   8       56.88       39.45     26.28 o 
  -9   9   8       38.81       51.20     33.93 o 
  -7   9   8      300.85      336.52     49.49 o 
  -5   9   8     2753.77     2620.33    206.85 o 
  -3   9   8      533.25      584.25     62.80 o 
  -1   9   8      141.88      127.55     28.71 o 
   1   9   8        0.53      -16.88     16.88 o 
   3   9   8       26.61       24.17     24.47 o 
   5   9   8       10.23       59.53     26.25 o 
  -8  10   8       96.22      138.40     43.72 o 
  -6  10   8      946.89     1037.88     87.35 o 
  -4  10   8      397.20      337.31     52.59 o 
  -2  10   8       33.79       68.52     31.26 o 
   0  10   8       41.10       51.53     22.97 o 
   2  10   8       23.24       73.58     29.77 o 
 -19   1   9      107.31      106.96     39.87 o 
 -17   1   9        0.63       10.27     17.12 o 
 -15   1   9     3237.47     3014.44     97.73 o 
 -13   1   9     1705.10     1651.19     53.34 o 
 -11   1   9      263.55      273.13     18.73 o 
  -9   1   9      505.47      481.08     20.40 o 
  -7   1   9      527.83      514.99     25.48 o 
  -5   1   9      925.95      944.81     25.82 o 
  -3   1   9     3573.32     3635.26    119.60 o 
  -1   1   9     3856.14     3639.94     68.37 o 
   1   1   9       10.62        6.96      5.83 o 
   3   1   9     4773.01     4735.20     80.23 o 
   5   1   9     1399.34     1346.32     36.17 o 
   7   1   9      146.85      133.58     15.27 o 
   9   1   9      131.35      162.66     18.15 o 
  11   1   9      702.31      732.36     41.16 o 
  13   1   9       82.27      102.23     25.30 o 
 -18   2   9       55.16       84.99     27.25 o 
 -16   2   9     1480.63     1450.62     72.13 o 
 -14   2   9     3613.68     3418.15    104.99 o 
 -12   2   9     2341.52     2230.22     69.57 o 
 -10   2   9      503.48      564.43     24.76 o 
  -8   2   9        0.75        1.79      6.00 o 
  -6   2   9      698.84      741.97     22.38 o 
  -4   2   9     1148.31     1084.64     27.30 o 
  -2   2   9     3047.68     2976.73     65.79 o 
   0   2   9      130.45       91.21     11.28 o 
   2   2   9     2083.64     2002.51     42.10 o 
   4   2   9    10034.49     9502.99    143.41 o 
   6   2   9       20.34       10.77      8.29 o 
   8   2   9      139.07      118.18     17.60 o 
  10   2   9      645.96      679.29     38.54 o 
  12   2   9        0.95        2.63     19.04 o 
 -19   3   9      340.70      350.49     61.51 o 
 -17   3   9       49.82       53.44     26.33 o 
 -15   3   9     1490.77     1590.63     77.26 o 
 -13   3   9      374.59      466.77     37.55 o 
 -11   3   9     2305.35     2310.27     63.40 o 
  -9   3   9     3715.67     3694.86     96.17 o 
  -7   3   9      406.24      428.53     35.19 o 
  -5   3   9     1887.72     1885.56     39.51 o 
  -3   3   9      115.18      126.67     10.53 o 
  -1   3   9     2091.18     2215.42     42.42 o 
   1   3   9      258.52      329.28     26.69 o 
   3   3   9      100.06       87.93     12.77 o 
   5   3   9     2202.12     2163.02     72.50 o 
   7   3   9     2504.80     2538.29     64.59 o 
   9   3   9     1503.12     1499.11     58.75 o 
  11   3   9       59.12       65.35     19.35 o 
 -18   4   9     1243.44     1259.80     76.22 o 
 -16   4   9      106.25      152.70     30.31 o 
 -14   4   9      108.71      105.50     24.41 o 
 -12   4   9      813.66      856.68     42.70 o 
 -10   4   9     3091.25     2865.38     74.25 o 
  -8   4   9     1220.10     1085.47     85.36 o 
  -6   4   9      423.96      388.11     29.87 o 
  -4   4   9      424.37      358.23     19.65 o 
  -2   4   9     1907.29     1819.30     47.84 o 
   0   4   9     3252.10     3361.87     69.62 o 
   2   4   9     1150.44     1084.21     36.42 o 
   4   4   9      231.63      210.63     18.81 o 
   6   4   9      823.03      842.14     38.25 o 
   8   4   9     3344.99     3370.96     98.47 o 
  10   4   9      203.90      214.45     25.11 o 
  12   4   9      405.61      495.46     44.34 o 
 -17   5   9       79.98       26.57     23.28 o 
 -15   5   9      822.44      804.00     58.24 o 
 -13   5   9        2.30       14.47     15.10 o 
 -11   5   9       49.54       37.35     14.75 o 
  -9   5   9     2592.73     2566.22     79.76 o 
  -7   5   9      623.40      575.82     35.63 o 
  -5   5   9     1514.10     1504.12     53.65 o 
  -3   5   9     2492.72     2517.34     75.85 o 
  -1   5   9     1657.22     1699.17     57.36 o 
   1   5   9       73.32       70.38     13.19 o 
   3   5   9     1302.98     1291.14     63.21 o 
   5   5   9      192.30      197.14     20.52 o 
   7   5   9      152.87      153.38     20.15 o 
   9   5   9      201.93      230.70     25.18 o 
  11   5   9      322.39      333.71     36.01 o 
 -16   6   9       16.51       30.06     24.03 o 
 -14   6   9      264.47      276.35     32.80 o 
 -12   6   9       30.14       45.83     18.04 o 
 -10   6   9     1027.51      949.92     53.16 o 
  -8   6   9     1528.84     1342.41     74.33 o 
  -6   6   9     8786.20     8552.90    251.17 o 
  -4   6   9     8571.84     8456.56    189.41 o 
  -2   6   9       25.06       18.60     11.43 o 
   0   6   9     1414.66     1353.22     42.94 o 
   2   6   9      757.72      746.91     36.18 o 
   4   6   9      687.11      711.59     36.62 o 
   6   6   9      354.57      362.83     28.18 o 
   8   6   9       88.13       97.15     20.15 o 
  10   6   9      470.61      495.59     50.52 o 
 -15   7   9      264.26      260.06     38.17 o 
 -13   7   9        8.16       -5.29     22.71 o 
 -11   7   9       96.52      103.82     25.55 o 
  -9   7   9      452.53      405.47     69.63 o 
  -7   7   9     1210.53     1056.30     73.90 o 
  -5   7   9     4657.86     4458.38    120.63 o 
  -3   7   9     3398.39     3218.83     96.97 o 
  -1   7   9      702.53      733.87     42.16 o 
   1   7   9      818.38      837.42     46.36 o 
   3   7   9      890.31      908.07     42.58 o 
   5   7   9       26.61       25.46     15.22 o 
   7   7   9      100.58      100.43     23.39 o 
   9   7   9       46.17       72.60     24.30 o 
 -12   8   9      442.46      471.01     47.88 o 
 -10   8   9      618.21      607.56     63.63 o 
  -8   8   9     1250.09     1202.49     84.84 o 
  -6   8   9       83.20       28.25     28.47 o 
  -4   8   9     1460.54     1427.23     68.68 o 
  -2   8   9     1298.49     1269.32     85.22 o 
   0   8   9     4007.46     4113.90    106.01 o 
   2   8   9       78.52       77.63     20.45 o 
   4   8   9       38.09       22.73     18.19 o 
   6   8   9      649.67      536.41     81.93 o 
 -11   9   9     1014.44     1062.46     69.53 o 
  -9   9   9      642.24      702.23     71.05 o 
  -7   9   9       23.59       10.23     27.55 o 
  -5   9   9       71.95       80.41     57.68 o 
  -3   9   9      496.74      558.11     48.38 o 
  -1   9   9     1391.71     1419.78     73.91 o 
   1   9   9     1010.42      960.12     55.49 o 
   3   9   9        9.35        3.37     19.82 o 
   5   9   9      368.65      433.05     79.99 o 
  -6  10   9       38.52       68.08     33.53 o 
  -4  10   9      493.28      480.91     77.66 o 
  -2  10   9        3.76        5.08     25.82 o 
   0  10   9      394.08      377.27     45.13 o 
 -18   0  10     1439.10     1484.95    136.14 o 
 -16   0  10     1842.07     1730.49    126.12 o 
 -14   0  10     1106.87     1221.54     71.38 o 
 -12   0  10      234.33      166.66     27.17 o 
 -10   0  10     2511.15     2485.27     67.03 o 
  -8   0  10     3841.22     3871.64     91.46 o 
  -6   0  10    11139.75    11285.61    397.64 o 
  -2   0  10     5988.69     5965.46    160.16 o 
   0   0  10     4696.95     4796.91    111.60 o 
   2   0  10    16057.84    14249.35    573.62 o 
   4   0  10     1781.72     1726.02     60.07 o 
   6   0  10     2143.24     1952.55     68.31 o 
   8   0  10       60.20       97.88     21.44 o 
  10   0  10      844.25      826.58     55.38 o 
  12   0  10     1852.04     1852.66    113.56 o 
 -19   1  10      556.57      626.98    151.91 o 
 -17   1  10      273.64      380.51     44.53 o 
 -15   1  10     2490.78     2371.99     84.23 o 
 -13   1  10      937.30      905.23     50.36 o 
 -11   1  10     2462.71     2411.29     54.68 o 
  -9   1  10      108.49      111.18     10.60 o 
  -7   1  10     2352.69     2355.61     74.67 o 
  -5   1  10    20446.40    22162.49    361.38 o 
  -3   1  10      810.77      620.29     26.51 o 
  -1   1  10    14776.37    15965.36    242.13 o 
   1   1  10     2357.87     2143.12     44.62 o 
   3   1  10    10617.16    10422.37    155.42 o 
   5   1  10        7.84       15.46      8.43 o 
   7   1  10      230.73      224.79     19.13 o 
   9   1  10      469.81      489.13     29.90 o 
  11   1  10       75.26       78.77     19.13 o 
 -18   2  10     2106.29     2154.49    155.22 o 
 -16   2  10        7.47       22.62     20.34 o 
 -14   2  10      226.42      264.65     32.22 o 
 -12   2  10     3142.12     3030.33     75.54 o 
 -10   2  10     3576.34     3091.85    101.30 o 
  -8   2  10     3437.93     3391.27     63.17 o 
  -6   2  10       51.80       61.64     11.44 o 
  -4   2  10     5329.61     5388.05     91.30 o 
  -2   2  10    10568.46    10719.55    170.52 o 
   0   2  10     3807.32     3852.23     75.24 o 
   2   2  10      329.29      318.70     18.05 o 
   4   2  10     1087.46     1007.48     32.11 o 
   6   2  10     3912.77     3669.30     80.97 o 
   8   2  10     2432.94     2401.02     64.85 o 
  10   2  10       30.93       53.57     17.30 o 
  12   2  10       73.11       71.28     23.28 o 
 -17   3  10      316.44      369.92     42.28 o 
 -15   3  10     1749.98     1731.10     73.12 o 
 -13   3  10      415.85      548.14     43.42 o 
 -11   3  10    10890.33    10502.62    197.12 o 
  -9   3  10     2877.93     2764.47    105.04 o 
  -7   3  10      218.60      268.64     19.29 o 
  -5   3  10     2044.50     2057.12     43.78 o 
  -3   3  10     1178.46     1064.83     34.41 o 
  -1   3  10     6264.73     5956.12    199.40 o 
   1   3  10      152.12      118.10     15.27 o 
   3   3  10     1406.76     1408.55     42.11 o 
   5   3  10     1446.63     1373.23     43.73 o 
   7   3  10     4935.84     4665.10     99.02 o 
   9   3  10     1562.82     1584.08     56.53 o 
  11   3  10       13.90       -4.96     16.35 o 
 -18   4  10      184.95      173.67     34.21 o 
 -16   4  10      150.48      164.92     45.50 o 
 -14   4  10     4733.29     4747.75    135.58 o 
 -12   4  10     3168.33     3024.84     80.80 o 
 -10   4  10     1755.48     1669.46     63.15 o 
  -8   4  10     6761.22     6563.95    150.93 o 
  -6   4  10     1057.50     1035.49     35.87 o 
  -4   4  10        4.68       -1.49     11.89 o 
  -2   4  10     1445.23     1379.61     38.73 o 
   0   4  10      509.52      468.90     25.97 o 
   2   4  10     1461.73     1465.18     50.07 o 
   4   4  10     2697.58     2694.36     65.49 o 
   6   4  10     3062.77     2896.91     82.50 o 
   8   4  10      716.00      756.66     40.41 o 
  10   4  10     1248.84     1271.05     59.07 o 
 -17   5  10       10.90       10.55     22.71 o 
 -15   5  10     3356.75     3503.57    115.19 o 
 -13   5  10     2041.00     2073.14     68.21 o 
 -11   5  10      430.81      417.88     31.61 o 
  -9   5  10     1609.45     1652.55     60.92 o 
  -7   5  10     4299.61     4249.51    140.55 o 
  -5   5  10     2467.34     2549.45     76.69 o 
  -3   5  10     1460.07     1508.51     56.42 o 
  -1   5  10      242.12      211.78     18.70 o 
   1   5  10      533.06      557.08     30.43 o 
   3   5  10     4025.34     3649.34     80.56 o 
   5   5  10      593.05      611.23     34.71 o 
   7   5  10       80.84       65.23     16.90 o 
   9   5  10     1112.38     1252.56     61.94 o 
 -16   6  10      121.41      120.98     31.26 o 
 -14   6  10     1238.36     1302.20     61.18 o 
 -12   6  10      303.08      311.32     30.47 o 
 -10   6  10      419.98      472.42     51.81 o 
  -8   6  10     1131.80     1107.93    124.42 o 
  -6   6  10      473.00      480.86     48.95 o 
  -4   6  10     1609.94     1497.56     58.85 o 
  -2   6  10        2.92        1.45     11.43 o 
   0   6  10      760.87      827.23     56.37 o 
   2   6  10      170.77      168.60     25.84 o 
   4   6  10      150.15      139.23     19.64 o 
   6   6  10      486.16      520.07     34.20 o 
   8   6  10       43.14       39.70     22.79 o 
 -15   7  10      202.41      182.34     35.31 o 
 -13   7  10      305.60      269.89     37.25 o 
 -11   7  10      256.97      332.27     37.81 o 
  -9   7  10      713.77      670.60     98.91 o 
  -7   7  10      366.64      311.92     44.89 o 
  -5   7  10        4.14      -10.23     17.71 o 
  -3   7  10     1704.38     1672.12     66.63 o 
  -1   7  10     3350.66     3259.21     87.95 o 
   1   7  10       12.74       28.56     17.20 o 
   3   7  10      312.19      388.25     33.96 o 
   5   7  10      748.40      803.96     42.78 o 
   7   7  10      772.15      866.53     46.49 o 
 -12   8  10       29.22       34.01     24.57 o 
 -10   8  10      393.76      440.35     57.07 o 
  -8   8  10       19.88       37.22     45.68 o 
  -6   8  10       13.19      -16.67     52.29 o 
  -4   8  10     2648.99     2590.91     90.29 o 
  -2   8  10     1699.89     1427.11    134.03 o 
   0   8  10      876.54      947.62     53.29 o 
   2   8  10       16.30       36.34     19.26 o 
   4   8  10       13.14       -1.48     18.53 o 
   6   8  10      120.56      137.15     27.39 o 
  -9   9  10      194.50      198.89     44.14 o 
  -7   9  10      961.56     1049.07     83.90 o 
  -5   9  10       43.25      -11.19     28.49 o 
  -3   9  10      433.70      463.14     45.73 o 
  -1   9  10      545.33      643.06     53.66 o 
   1   9  10      416.76      508.98     43.19 o 
   3   9  10      148.06      230.02     31.56 o 
  -6  10  10      487.03      599.66     75.06 o 
  -4  10  10       35.61      -27.11     29.09 o 
  -2  10  10      253.26      103.91     77.96 o 
 -19   1  11      639.71      706.51     72.83 o 
 -17   1  11       17.15       -5.26     19.51 o 
 -15   1  11      962.33      980.00     63.50 o 
 -13   1  11      428.02      397.42     35.54 o 
 -11   1  11       44.72       50.01     11.65 o 
  -9   1  11      270.94      302.88     17.05 o 
  -7   1  11     6494.99     6389.32    237.13 o 
  -5   1  11        4.40        0.39      7.61 o 
  -3   1  11     5844.10     5833.20    113.77 o 
  -1   1  11      211.59      189.82     24.14 o 
   1   1  11      381.71      304.81     23.33 o 
   3   1  11      393.00      413.00     24.24 o 
   5   1  11      593.73      599.47     31.34 o 
   7   1  11       41.71       26.19     11.64 o 
   9   1  11      548.79      541.63     58.03 o 
  11   1  11     1087.14     1076.48     52.21 o 
 -18   2  11       48.63       58.07     25.93 o 
 -16   2  11      130.28       80.61     45.15 o 
 -14   2  11       32.52       21.24     16.86 o 
 -12   2  11     1266.66     1297.45     57.05 o 
 -10   2  11     1115.55     1000.84     38.51 o 
  -8   2  11     5819.72     5679.94     99.16 o 
  -6   2  11     2410.54     2463.69     50.90 o 
  -4   2  11       28.25       23.81      7.30 o 
  -2   2  11     3706.60     3476.13     77.90 o 
   0   2  11     2883.68     2858.92     62.27 o 
   2   2  11     1537.96     1509.70     38.04 o 
   4   2  11      376.33      349.17     24.53 o 
   6   2  11      180.13      184.82     20.74 o 
   8   2  11     1271.58     1242.08     50.13 o 
  10   2  11      811.42      811.31     44.64 o 
 -17   3  11       54.92       52.93     24.36 o 
 -15   3  11       83.63       94.38     23.75 o 
 -13   3  11     1286.70     1293.00     61.37 o 
 -11   3  11     7385.33     6990.75    179.90 o 
  -9   3  11       42.71       24.05     13.15 o 
  -7   3  11     1864.64     1901.22     50.25 o 
  -5   3  11      217.11      230.86     15.09 o 
  -3   3  11        6.21       16.06      7.02 o 
  -1   3  11     1292.25     1140.76     35.31 o 
   1   3  11     2286.38     2190.15     54.19 o 
   3   3  11      115.11       86.37     13.74 o 
   5   3  11      496.70      475.17     30.58 o 
   7   3  11     2636.92     2583.17     84.82 o 
   9   3  11        2.72       -9.49     15.14 o 
  11   3  11       27.20       36.12     19.92 o 
 -18   4  11       63.88       91.59     30.04 o 
 -16   4  11       30.75        9.52     19.27 o 
 -14   4  11        1.28      -11.87     27.60 o 
 -12   4  11     3380.38     3179.79     83.83 o 
 -10   4  11     1358.25     1343.69     55.16 o 
  -8   4  11      208.45      233.43     24.58 o 
  -6   4  11      376.91      389.60     23.83 o 
  -4   4  11     2494.03     2395.47     82.39 o 
  -2   4  11     4782.57     4662.50     96.82 o 
   0   4  11      392.24      422.01     25.70 o 
   2   4  11       66.79       53.20     12.21 o 
   4   4  11       84.71       77.32     16.78 o 
   6   4  11     2755.88     2670.65     69.68 o 
   8   4  11      138.34      116.73     19.65 o 
  10   4  11      149.24      134.65     23.44 o 
 -17   5  11      269.68      313.05     40.91 o 
 -15   5  11       67.88       92.46     26.43 o 
 -13   5  11       91.49      134.41     22.55 o 
 -11   5  11      739.72      639.86     38.91 o 
  -9   5  11      465.61      443.99     74.92 o 
  -7   5  11     2204.81     2133.26    103.45 o 
  -5   5  11     2987.23     2927.73    106.81 o 
  -3   5  11       30.75       49.34     16.87 o 
  -1   5  11     3303.73     3129.07     70.76 o 
   1   5  11      369.47      409.12     30.54 o 
   3   5  11     1108.83     1115.45     51.36 o 
   5   5  11        2.10       -7.81     11.98 o 
   7   5  11      454.56      488.06     34.96 o 
   9   5  11       23.53       28.44     17.93 o 
 -16   6  11     1562.00     1693.14     85.46 o 
 -14   6  11      576.27      676.97     55.24 o 
 -12   6  11      558.79      508.18     46.21 o 
 -10   6  11      916.80      855.02     68.65 o 
  -8   6  11     1468.59     1386.97    110.63 o 
  -6   6  11      713.52      651.47     44.29 o 
  -4   6  11      431.88      438.47     36.64 o 
  -2   6  11     1322.98     1284.43     52.68 o 
   0   6  11     2444.19     2426.60     76.14 o 
   2   6  11     6931.73     6995.54    133.42 o 
   4   6  11       15.89        8.90     13.89 o 
   6   6  11       23.24       16.13     15.58 o 
   8   6  11      172.91      174.04     24.68 o 
 -13   7  11       49.52       43.22     24.81 o 
 -11   7  11      107.53      142.30     35.09 o 
  -9   7  11      126.56      166.31     35.93 o 
  -7   7  11      355.31      342.23     46.27 o 
  -5   7  11     1427.91     1384.32     64.12 o 
  -3   7  11       16.16       25.29     17.40 o 
  -1   7  11     3379.53     3349.06     92.13 o 
   1   7  11     1777.03     1762.71     75.01 o 
   3   7  11     2541.02     2554.58     79.64 o 
   5   7  11        4.35        0.70     15.85 o 
   7   7  11        4.02        4.16     17.51 o 
 -12   8  11      351.76      436.44     47.44 o 
 -10   8  11      453.28      474.14     57.95 o 
  -8   8  11       74.52       63.91     27.48 o 
  -6   8  11        5.56       16.75     25.38 o 
  -4   8  11     1312.58     1206.48     72.69 o 
  -2   8  11     1773.06     1855.68     76.02 o 
   0   8  11      198.96      232.42     29.92 o 
   2   8  11      249.53      283.61     33.24 o 
   4   8  11      354.04      386.07     38.73 o 
  -9   9  11      578.89      519.03     63.90 o 
  -7   9  11       85.95       64.50     36.72 o 
  -5   9  11      157.03      122.75     37.26 o 
  -3   9  11      732.83      852.21     88.62 o 
  -1   9  11     1317.47     1377.15     76.43 o 
   1   9  11      200.79      223.59     32.12 o 
 -18   0  12     1825.20     1756.84    146.44 o 
 -16   0  12     5794.04     5617.44    269.25 o 
 -14   0  12      217.86      228.26     34.71 o 
 -12   0  12     1541.69     1466.34     97.92 o 
 -10   0  12     1213.43     1220.79     59.28 o 
  -8   0  12     4708.42     4762.94    111.07 o 
  -6   0  12      447.10      443.77     41.00 o 
  -4   0  12       12.15       -2.93     11.26 o 
  -2   0  12     1185.82     1241.27     57.26 o 
   0   0  12    12826.60    12422.87    255.37 o 
   2   0  12    24647.99    24593.46    477.91 o 
   4   0  12       76.94       68.76     17.95 o 
   6   0  12     1981.02     1984.59     73.27 o 
   8   0  12       13.54        3.13     18.05 o 
  10   0  12     1040.26     1108.59     84.27 o 
 -19   1  12     1556.71     1506.93    101.67 o 
 -17   1  12     1419.56     1308.02     88.40 o 
 -15   1  12     2769.36     2879.38    101.01 o 
 -13   1  12     1361.04     1185.31     56.20 o 
 -11   1  12      394.33      359.29     29.02 o 
  -9   1  12      996.79      990.51     27.75 o 
  -7   1  12     2398.56     2340.87     78.89 o 
  -5   1  12       11.56        2.69     10.28 o 
  -3   1  12     3739.36     3664.97     81.34 o 
  -1   1  12     7503.74     7217.62    124.91 o 
   1   1  12     3154.81     3107.99     75.18 o 
   3   1  12     3971.14     3955.79    157.37 o 
   5   1  12     1867.25     1905.36     53.96 o 
   7   1  12      183.73      163.71     40.02 o 
   9   1  12      585.80      544.32     41.56 o 
  11   1  12      470.33      560.60     45.19 o 
 -18   2  12      204.10      197.84     35.41 o 
 -16   2  12      566.60      533.77     61.64 o 
 -14   2  12      113.21       61.47     36.91 o 
 -12   2  12     8005.38     7657.30    181.59 o 
 -10   2  12      202.36      233.70     21.32 o 
  -8   2  12      591.27      574.96     24.02 o 
  -6   2  12      237.93      257.49     16.80 o 
  -4   2  12     6604.69     6397.69    182.29 o 
  -2   2  12     5799.75     5462.18    156.87 o 
   0   2  12       11.40       -5.25      8.18 o 
   2   2  12     1796.33     1689.55     47.94 o 
   4   2  12      456.72      549.66     31.93 o 
   6   2  12     7178.85     7054.53    142.28 o 
   8   2  12        5.18       -1.50     13.45 o 
  10   2  12      114.57      108.87     28.23 o 
 -17   3  12      216.45      242.19     46.44 o 
 -15   3  12       38.82       52.98     21.58 o 
 -13   3  12     3085.68     2922.49     95.47 o 
 -11   3  12     5536.69     5281.28    114.97 o 
  -9   3  12     2674.37     2540.94     75.90 o 
  -7   3  12      923.98     1030.06     36.88 o 
  -5   3  12     2970.64     2953.47     59.72 o 
  -3   3  12     2595.10     2521.44     63.52 o 
  -1   3  12      653.54      616.91     29.73 o 
   1   3  12       91.84       53.02     12.12 o 
   3   3  12      446.68      481.10     29.77 o 
   5   3  12     3099.35     2843.45     72.21 o 
   7   3  12      985.71     1027.83     47.47 o 
   9   3  12      152.75      128.87     22.79 o 
 -16   4  12      863.54      946.40     69.02 o 
 -14   4  12        5.22      -13.83     23.28 o 
 -12   4  12      891.82      944.93     45.90 o 
 -10   4  12     2294.20     2432.06     79.87 o 
  -8   4  12     8476.07     7851.31    176.41 o 
  -6   4  12     3697.61     3661.03    124.25 o 
  -4   4  12     1193.88     1214.84     77.36 o 
  -2   4  12      673.98      646.83     30.88 o 
   0   4  12       51.51       43.78     13.30 o 
   2   4  12      352.16      313.96     24.34 o 
   4   4  12       27.54       15.93     12.03 o 
   6   4  12      408.80      369.93     29.94 o 
   8   4  12      530.75      457.47     35.56 o 
 -17   5  12      182.00      197.74     35.57 o 
 -15   5  12      578.42      724.30     79.15 o 
 -13   5  12       33.90       65.87     19.87 o 
 -11   5  12      884.44      846.91    153.14 o 
  -9   5  12     3819.30     3764.77    134.84 o 
  -7   5  12     4623.04     4723.56    156.10 o 
  -5   5  12     3820.57     3730.87    103.63 o 
  -3   5  12      724.46      676.68     56.03 o 
  -1   5  12      318.30      295.41     27.76 o 
   1   5  12     2080.09     2091.93     57.45 o 
   3   5  12       20.44       19.95     13.27 o 
   5   5  12      366.18      442.03     37.69 o 
   7   5  12       67.58       55.18     18.20 o 
 -14   6  12       30.07       55.28     24.94 o 
 -12   6  12      252.12      277.71     35.75 o 
 -10   6  12      827.75      857.04     70.12 o 
  -8   6  12     1386.17     1434.91     81.40 o 
  -6   6  12      964.18     1009.19    104.25 o 
  -4   6  12      229.44      273.01     36.11 o 
  -2   6  12      679.09      601.03     45.26 o 
   0   6  12      239.74      217.78     26.62 o 
   2   6  12      468.15      491.14     38.70 o 
   4   6  12      140.32      158.79     21.95 o 
   6   6  12        9.23        3.39     16.73 o 
 -13   7  12        4.58       11.06     23.87 o 
 -11   7  12      781.77      900.14     77.14 o 
  -9   7  12       32.84       48.65     28.52 o 
  -7   7  12      936.73      917.28    121.87 o 
  -5   7  12     2924.43     2909.15    128.06 o 
  -3   7  12     1655.40     1529.83     69.27 o 
  -1   7  12      558.69      570.08     42.37 o 
   1   7  12        2.30        2.93     19.51 o 
   3   7  12       80.03       82.37     22.60 o 
   5   7  12      761.78      809.11     56.18 o 
 -12   8  12      281.20      317.05     42.55 o 
 -10   8  12       22.70        9.96     51.49 o 
  -8   8  12      567.24      485.46     81.34 o 
  -6   8  12       22.81       21.22     26.92 o 
  -4   8  12      339.35      344.28     61.51 o 
  -2   8  12     1294.71     1368.39     72.77 o 
   0   8  12      179.64      199.53     28.69 o 
   2   8  12      151.94      151.07     34.85 o 
   4   8  12      673.48      621.29     48.37 o 
  -9   9  12       16.73       -4.63     31.20 o 
  -7   9  12      128.25      136.86     39.66 o 
  -5   9  12       25.64       18.78     29.59 o 
  -3   9  12      111.48      104.09     30.04 o 
  -1   9  12      200.33      226.43     36.83 o 
   1   9  12     1030.14     1141.93     79.31 o 
 -19   1  13       89.39       68.44     35.26 o 
 -17   1  13       24.96       50.96     28.92 o 
 -15   1  13       81.11       70.68     21.78 o 
 -13   1  13     1451.90     1559.55     64.33 o 
 -11   1  13       68.12       76.68     18.48 o 
  -9   1  13     7114.44     6684.10    145.33 o 
  -7   1  13     1705.64     1653.19     46.22 o 
  -5   1  13       10.37       -1.65      9.73 o 
  -3   1  13       21.44       18.07     11.31 o 
  -1   1  13       30.02       27.79      9.93 o 
   1   1  13      620.99      624.22     30.14 o 
   3   1  13      284.17      280.29     25.54 o 
   5   1  13     1166.08     1170.95     46.89 o 
   7   1  13        0.76        5.54     14.27 o 
   9   1  13     1205.11     1210.89     59.76 o 
 -18   2  13        6.03        5.89     26.56 o 
 -16   2  13       72.00       83.16     24.84 o 
 -14   2  13      120.69       80.66     38.97 o 
 -12   2  13        8.68       11.72     15.08 o 
 -10   2  13       11.56       34.52     12.43 o 
  -8   2  13     7330.10     7111.50    290.63 o 
  -6   2  13     1554.38     1429.50     37.72 o 
  -4   2  13      201.52      151.84     47.77 o 
  -2   2  13      519.61      517.96     34.36 o 
   0   2  13      591.13      606.25     33.89 o 
   2   2  13      292.40      293.04     23.51 o 
   4   2  13     1868.24     1796.92     53.49 o 
   6   2  13       23.60       25.37     14.48 o 
   8   2  13       16.56        9.76     16.20 o 
 -17   3  13      407.33      462.38     58.03 o 
 -15   3  13       55.95       52.80     21.92 o 
 -13   3  13      122.57      128.52     24.99 o 
 -11   3  13       68.48       73.40     17.23 o 
  -9   3  13     3893.73     3583.11     97.96 o 
  -7   3  13      114.47      131.52     20.26 o 
  -5   3  13     4674.26     4627.84    116.26 o 
  -3   3  13     5557.54     5283.86    111.29 o 
  -1   3  13     1297.48     1114.25     47.45 o 
   1   3  13       83.61       82.42     14.58 o 
   3   3  13        7.71       -2.21     10.44 o 
   5   3  13      330.09      321.59     27.72 o 
   7   3  13      107.08      140.81     21.87 o 
   9   3  13       57.27       64.83     20.34 o 
 -16   4  13      113.03      178.75     37.37 o 
 -14   4  13       99.47       74.53     23.24 o 
 -12   4  13     2146.62     2110.87     65.95 o 
 -10   4  13      166.28      168.20     24.52 o 
  -8   4  13      439.02      402.34     43.80 o 
  -6   4  13      351.86      358.41     32.39 o 
  -4   4  13     3623.16     3510.94     99.46 o 
  -2   4  13     1160.70     1173.88     46.02 o 
   0   4  13      320.54      350.90     25.70 o 
   2   4  13        5.14       -2.75     10.59 o 
   4   4  13     1031.07     1025.00     45.34 o 
   6   4  13     1141.79     1101.03     49.84 o 
   8   4  13      367.31      394.66     34.51 o 
 -15   5  13      846.99      832.32     59.87 o 
 -13   5  13      494.68      500.59     46.62 o 
 -11   5  13      144.49      117.98     31.19 o 
  -9   5  13      986.19     1008.57    122.86 o 
  -7   5  13      691.24      552.12     53.19 o 
  -5   5  13      467.86      412.18     51.06 o 
  -3   5  13      939.18      780.75     63.17 o 
  -1   5  13      422.16      450.46     35.29 o 
   1   5  13     2703.21     2611.46     67.65 o 
   3   5  13      172.07      134.99     19.18 o 
   5   5  13      462.08      473.95     33.88 o 
   7   5  13        1.78       -2.85     16.46 o 
 -14   6  13       18.51       35.17     24.02 o 
 -12   6  13      223.36      221.84     33.56 o 
 -10   6  13       19.29       12.13     24.41 o 
  -8   6  13     1444.98     1356.07    157.72 o 
  -6   6  13      145.69      128.75     31.29 o 
  -4   6  13      585.63      674.81     50.37 o 
  -2   6  13      365.14      360.88     39.92 o 
   0   6  13     2491.64     2404.78     78.90 o 
   2   6  13     2807.04     2959.84     87.48 o 
   4   6  13      184.92      196.00     24.94 o 
   6   6  13      108.08      177.34     35.36 o 
 -13   7  13      471.60      461.05     47.63 o 
 -11   7  13        8.33       38.83     29.86 o 
  -9   7  13      731.98      736.49     69.81 o 
  -7   7  13        2.65       33.76     74.35 o 
  -5   7  13       55.95       54.58     27.53 o 
  -3   7  13      109.89      108.33     25.63 o 
  -1   7  13      745.86      816.22     51.35 o 
   1   7  13     2286.18     2453.82     80.97 o 
   3   7  13      203.14      229.74     31.25 o 
   5   7  13      843.45     1010.69     59.56 o 
 -10   8  13       11.87       27.70     44.69 o 
  -8   8  13        7.80       11.81     30.33 o 
  -6   8  13      150.51      218.14     45.23 o 
  -4   8  13      573.16      484.00     58.86 o 
  -2   8  13      630.75      622.22     63.93 o 
   0   8  13        3.12       37.04     22.06 o 
   2   8  13      284.57      315.04     35.93 o 
  -7   9  13       90.93      140.80     42.34 o 
  -5   9  13     1527.84     1557.42    162.83 o 
  -3   9  13      171.35      210.52     46.38 o 
 -18   0  14     2931.23     3388.51    206.43 o 
 -16   0  14     2620.76     2858.04    178.37 o 
 -14   0  14     1776.49     1714.90    124.33 o 
 -12   0  14      261.52      339.41     40.21 o 
 -10   0  14     4254.49     4129.02    134.45 o 
  -8   0  14     4017.96     3955.45    100.57 o 
  -6   0  14      389.10      428.35     57.63 o 
  -4   0  14      670.13      558.97     43.02 o 
  -2   0  14     1668.08     1621.89     71.54 o 
   0   0  14     2792.45     2775.44    104.61 o 
   2   0  14     2004.88     1925.20    116.37 o 
   4   0  14      816.37      733.62     48.24 o 
   6   0  14     1125.50     1092.22    122.91 o 
   8   0  14     3783.80     3926.05    152.41 o 
 -17   1  14     1781.22     1796.15    100.56 o 
 -15   1  14     1531.82     1499.65     89.79 o 
 -13   1  14     2423.21     2678.17     89.09 o 
 -11   1  14     2152.26     2069.08     80.12 o 
  -9   1  14     3638.18     3646.21     72.78 o 
  -7   1  14     1139.19      955.65     82.60 o 
  -5   1  14     3808.35     3506.52    112.53 o 
  -3   1  14      457.50      427.32     28.15 o 
  -1   1  14     1172.30     1193.33     43.23 o 
   1   1  14     7063.25     6657.36    124.40 o 
   3   1  14      163.32      205.94     21.84 o 
   5   1  14     2506.50     2495.82     68.23 o 
   7   1  14      506.91      576.53     37.97 o 
   9   1  14     1555.85     1821.39     76.67 o 
 -18   2  14      100.09       36.36     32.56 o 
 -16   2  14      168.57      219.95     33.26 o 
 -14   2  14     2648.36     2633.33     92.16 o 
 -12   2  14     2186.83     2258.41    139.63 o 
 -10   2  14      568.43      607.81     34.58 o 
  -8   2  14      205.27      216.51     20.63 o 
  -6   2  14     2052.86     1976.95     48.17 o 
  -4   2  14     3772.20     3662.15     84.68 o 
  -2   2  14     1114.49     1150.40     43.79 o 
   0   2  14      119.85      128.45     16.67 o 
   2   2  14     1731.83     1778.10     52.89 o 
   4   2  14     3447.62     3282.24     80.34 o 
   6   2  14      340.15      410.82     32.02 o 
   8   2  14      170.22      181.34     25.85 o 
 -17   3  14       26.15       30.83     24.56 o 
 -15   3  14       48.71       21.25     20.30 o 
 -13   3  14     1128.48     1092.96     59.77 o 
 -11   3  14       61.02       49.80     15.21 o 
  -9   3  14     1175.18     1063.21     49.91 o 
  -7   3  14     1208.50     1238.74     55.47 o 
  -5   3  14    11391.85    11004.91    234.60 o 
  -3   3  14     1664.98     1663.50     52.15 o 
  -1   3  14      279.24      371.41     27.15 o 
   1   3  14       30.96       20.37     12.51 o 
   3   3  14      115.86      152.11     19.80 o 
   5   3  14     2399.06     2437.89     69.52 o 
   7   3  14       19.57       31.42     17.75 o 
 -16   4  14       18.81       -8.22     20.91 o 
 -14   4  14      104.32      110.00     26.23 o 
 -12   4  14      114.80       84.87     19.81 o 
 -10   4  14     1151.99     1062.80     70.01 o 
  -8   4  14     1651.76     1719.22     83.46 o 
  -6   4  14     3373.47     3365.23     96.89 o 
  -4   4  14     1315.61     1178.15     95.59 o 
  -2   4  14     3276.81     3220.42    120.22 o 
   0   4  14     1068.74     1123.49     54.40 o 
   2   4  14      528.72      591.94     35.36 o 
   4   4  14       59.42       72.26     17.20 o 
   6   4  14      102.49       99.05     20.39 o 
 -15   5  14       30.63       30.06     29.13 o 
 -13   5  14      135.62      135.64     28.07 o 
 -11   5  14       30.26       53.12     28.27 o 
  -9   5  14     3790.22     3666.23    137.06 o 
  -7   5  14     2992.58     2633.71    109.78 o 
  -5   5  14       38.45       32.78     17.32 o 
  -3   5  14     1017.29     1110.63     60.74 o 
  -1   5  14     4711.54     4664.36    186.41 o 
   1   5  14      558.06      605.27     42.14 o 
   3   5  14      105.02      129.93     20.90 o 
   5   5  14       13.01       44.72     18.62 o 
 -14   6  14        4.87       -2.25     23.90 o 
 -12   6  14       44.80       39.36     29.33 o 
 -10   6  14       92.58      114.68     33.13 o 
  -8   6  14      241.90      296.74    116.35 o 
  -6   6  14     1763.41     1773.68    221.31 o 
  -4   6  14      103.23      126.39     25.56 o 
  -2   6  14     1361.04     1447.71     71.37 o 
   0   6  14      482.81      504.63     39.91 o 
   2   6  14      189.69      191.48     33.18 o 
   4   6  14       42.83       47.60     21.00 o 
 -13   7  14     1514.81     1593.90     83.19 o 
 -11   7  14       25.92        7.98     46.53 o 
  -9   7  14      186.81      153.73     42.66 o 
  -7   7  14       14.36       18.95     26.67 o 
  -5   7  14       15.19       36.95     28.58 o 
  -3   7  14     1137.44     1042.43     81.64 o 
  -1   7  14        1.94       21.57     17.52 o 
   1   7  14        3.58      -10.52     19.13 o 
   3   7  14     1735.96     1658.60     71.40 o 
 -10   8  14        0.55       18.97     31.98 o 
  -8   8  14      206.29      170.18     41.90 o 
  -6   8  14      174.57      145.05     66.51 o 
  -4   8  14       21.19       12.83     43.27 o 
  -2   8  14        5.11       -5.12     22.75 o 
   0   8  14        0.72       42.83     39.18 o 
 -17   1  15       82.86       88.06     34.73 o 
 -15   1  15      508.73      451.73     54.08 o 
 -13   1  15     1172.77     1247.96     62.61 o 
 -11   1  15        9.80       12.95     15.00 o 
  -9   1  15      232.64      223.47     23.25 o 
  -7   1  15       87.62       77.55     16.25 o 
  -5   1  15       65.86       69.94     15.72 o 
  -3   1  15      161.36      177.53     20.26 o 
  -1   1  15     4086.35     3942.34     94.38 o 
   1   1  15      178.87      263.38     25.33 o 
   3   1  15     1796.95     1712.45     54.74 o 
   5   1  15      220.16      231.30     25.75 o 
   7   1  15      118.46      140.23     26.07 o 
 -18   2  15      102.86      166.08     43.18 o 
 -16   2  15      135.16      156.42     30.80 o 
 -14   2  15      633.37      729.19     52.55 o 
 -12   2  15      813.45      793.18     88.00 o 
 -10   2  15      595.02      517.83     37.54 o 
  -8   2  15       90.14      105.08     17.01 o 
  -6   2  15      226.13      241.35     19.62 o 
  -4   2  15      461.75      514.25     31.83 o 
  -2   2  15     1972.37     1928.23     58.89 o 
   0   2  15     1446.22     1481.24     48.03 o 
   2   2  15        5.50        0.14     12.08 o 
   4   2  15      179.07      169.30     22.11 o 
   6   2  15       34.25       43.68     17.12 o 
 -17   3  15      163.75      186.26     34.58 o 
 -15   3  15       26.62       18.57     21.83 o 
 -13   3  15       17.89       16.04     18.57 o 
 -11   3  15      249.21      270.00     26.61 o 
  -9   3  15      737.51      752.89     58.15 o 
  -7   3  15      818.85      736.92     44.74 o 
  -5   3  15     5310.90     5334.37    136.04 o 
  -3   3  15       21.28       35.82     13.59 o 
  -1   3  15     1352.53     1295.23     45.83 o 
   1   3  15       70.60       79.30     16.64 o 
   3   3  15       60.08       80.30     17.78 o 
   5   3  15      393.22      400.02     33.20 o 
   7   3  15      432.08      445.34     36.93 o 
 -16   4  15       50.18       53.34     25.07 o 
 -14   4  15      984.85      989.43     79.39 o 
 -12   4  15       25.98       64.78     22.55 o 
 -10   4  15       29.04       76.79     25.95 o 
  -8   4  15      511.01      484.38     84.22 o 
  -6   4  15     2700.89     2628.53    100.88 o 
  -4   4  15     1623.75     1496.94    104.77 o 
  -2   4  15        5.07       -0.23     16.24 o 
   0   4  15        2.54       -0.03     12.50 o 
   2   4  15     1115.68     1204.56     50.30 o 
   4   4  15      580.24      549.51     37.69 o 
   6   4  15        1.09       32.64     20.69 o 
 -15   5  15      648.52      713.96     93.77 o 
 -13   5  15      579.25      567.68     49.59 o 
 -11   5  15      727.71      801.81     69.15 o 
  -9   5  15      496.87      656.28     62.52 o 
  -7   5  15       82.70       61.86     28.79 o 
  -5   5  15        1.70        3.02     17.43 o 
  -3   5  15      271.67      247.58     32.94 o 
  -1   5  15     1332.91     1424.28     61.40 o 
   1   5  15       42.08       66.53     20.34 o 
   3   5  15      414.44      428.94     34.18 o 
   5   5  15     1151.70     1123.85     54.51 o 
 -14   6  15      198.41      226.32     47.06 o 
 -12   6  15      597.58      567.16     63.21 o 
 -10   6  15     2524.96     2621.91    119.37 o 
  -8   6  15      124.34      156.37     35.45 o 
  -6   6  15        4.67        1.09     23.48 o 
  -4   6  15      445.34      483.03     44.62 o 
  -2   6  15      305.92      289.56     37.20 o 
   0   6  15      531.43      578.95     50.44 o 
   2   6  15      250.70      271.87     39.20 o 
   4   6  15       41.56       84.08     24.44 o 
 -11   7  15      892.73     1056.72     87.55 o 
  -9   7  15     1219.80     1224.70    114.27 o 
  -7   7  15      124.77       55.58     68.49 o 
  -5   7  15       73.06      102.33     33.57 o 
  -3   7  15       22.86        2.21     20.30 o 
  -1   7  15      484.45      476.03     47.71 o 
   1   7  15        2.38       18.93     19.50 o 
  -8   8  15      185.65      176.08     44.49 o 
  -6   8  15     1068.42      932.37     82.18 o 
  -4   8  15       77.53       45.52     33.30 o 
  -2   8  15       65.61       64.88     28.44 o 
 -16   0  16      891.24      951.54    111.67 o 
 -14   0  16      568.23      578.84     81.91 o 
 -12   0  16     3185.90     3060.78    170.34 o 
 -10   0  16     8440.81     8307.14    235.38 o 
  -8   0  16      930.61     1107.51     59.33 o 
  -6   0  16      279.42      263.33     34.87 o 
  -4   0  16      232.87      206.48     31.46 o 
  -2   0  16     3346.08     3067.92    159.19 o 
   0   0  16      655.86      729.91     59.38 o 
   2   0  16      207.84      253.27     39.74 o 
   4   0  16      244.35      282.11     79.97 o 
   6   0  16     1389.88     1459.44     95.80 o 
 -17   1  16       33.85      107.86     59.90 o 
 -15   1  16      899.77      796.01     70.15 o 
 -13   1  16     1005.89     1137.63     61.46 o 
 -11   1  16     3435.80     3587.94    105.92 o 
  -9   1  16     2783.61     2592.97     79.94 o 
  -7   1  16     2947.23     2880.18     65.24 o 
  -5   1  16       26.19       17.26     17.79 o 
  -3   1  16      835.27      848.45     41.55 o 
  -1   1  16      312.05      279.16     26.34 o 
   1   1  16       23.73       29.69     13.59 o 
   3   1  16      448.85      414.18     31.53 o 
   5   1  16      782.71      819.31     81.12 o 
 -16   2  16      779.22      776.83     69.74 o 
 -14   2  16     1407.65     1618.52     73.26 o 
 -12   2  16      485.09      455.63     49.30 o 
 -10   2  16      206.12      234.48     27.58 o 
  -8   2  16      673.37      728.36     37.13 o 
  -6   2  16     6238.64     6559.37    158.03 o 
  -4   2  16      340.23      369.75     32.07 o 
  -2   2  16      170.74      137.12     22.66 o 
   0   2  16      158.53      168.47     20.72 o 
   2   2  16     1086.48     1040.69     47.09 o 
   4   2  16     1391.52     1391.51     90.66 o 
   6   2  16       73.18       54.95     19.83 o 
 -15   3  16     1101.08     1183.71     68.95 o 
 -13   3  16      203.76      296.11     36.83 o 
 -11   3  16        4.78       14.17     20.72 o 
  -9   3  16       27.48       51.85     23.01 o 
  -7   3  16     1638.88     1701.87     65.42 o 
  -5   3  16     1714.87     1692.26     66.42 o 
  -3   3  16     3193.50     3347.40    101.38 o 
  -1   3  16      109.94       86.67     18.26 o 
   1   3  16     1504.47     1552.90     61.32 o 
   3   3  16     1842.90     1850.99     69.99 o 
   5   3  16       16.20       28.43     19.26 o 
 -16   4  16       41.56       98.73     38.24 o 
 -14   4  16       23.16        4.91     26.02 o 
 -12   4  16        7.09        6.75     19.55 o 
 -10   4  16      106.52       61.86     29.29 o 
  -8   4  16      182.83      176.12     34.53 o 
  -6   4  16      764.40      684.90     48.92 o 
  -4   4  16      767.66      796.01     86.92 o 
  -2   4  16     2685.06     2772.62     92.91 o 
   0   4  16     1798.61     1788.73     81.78 o 
   2   4  16      395.05      466.90     34.47 o 
   4   4  16       49.65       97.16     20.64 o 
 -15   5  16       93.89      157.33     46.72 o 
 -13   5  16       71.10       75.80     43.28 o 
 -11   5  16      364.99      333.96     50.35 o 
  -9   5  16      212.39      196.19     37.65 o 
  -7   5  16        7.40        9.82     22.30 o 
  -5   5  16        2.57      -18.38     18.38 o 
  -3   5  16     3451.98     3340.08    108.04 o 
  -1   5  16     1552.10     1637.80     75.10 o 
   1   5  16     1298.76     1406.94     64.86 o 
   3   5  16       28.98       39.17     18.37 o 
 -12   6  16      106.78       92.29     40.16 o 
 -10   6  16      121.71      117.37     37.81 o 
  -8   6  16       15.89       38.63     26.47 o 
  -6   6  16       14.68      -13.80     22.88 o 
  -4   6  16      493.20      565.91     50.47 o 
  -2   6  16      561.46      742.81    111.13 o 
   0   6  16      414.90      362.38     37.18 o 
   2   6  16      528.09      648.02     50.97 o 
  -9   7  16        5.36        0.07     29.25 o 
  -7   7  16      694.22      742.53     72.99 o 
  -5   7  16      391.03      475.00     59.90 o 
  -3   7  16       92.61       79.29     32.78 o 
  -1   7  16      438.93      434.32     46.89 o 
 -17   1  17       45.19       39.09     43.08 o 
 -15   1  17       55.12       70.73     28.66 o 
 -13   1  17       20.05       -7.95     22.15 o 
 -11   1  17      183.54      183.83     28.26 o 
  -9   1  17       25.59       35.66     17.70 o 
  -7   1  17     1243.41     1293.27     41.83 o 
  -5   1  17      390.86      376.86     29.44 o 
  -3   1  17     1264.85     1171.57     49.72 o 
  -1   1  17     1367.08     1355.09     54.30 o 
   1   1  17       20.45       31.11     14.69 o 
   3   1  17       52.23       16.55     17.80 o 
   5   1  17      118.96      129.76     26.24 o 
 -16   2  17      652.85      717.25     70.67 o 
 -14   2  17      557.20      618.83     51.39 o 
 -12   2  17        7.11       -1.22     19.11 o 
 -10   2  17       37.98       10.60     21.48 o 
  -8   2  17      430.71      505.36     39.60 o 
  -6   2  17      207.79      244.95     30.30 o 
  -4   2  17      306.72      285.52     27.14 o 
  -2   2  17     2349.41     2218.17     69.02 o 
   0   2  17       72.29       47.69     18.29 o 
   2   2  17       64.45       95.11     19.56 o 
   4   2  17      217.53      191.32     46.05 o 
 -15   3  17      868.86      902.12     62.44 o 
 -13   3  17        0.59      -20.84     20.84 o 
 -11   3  17      276.43      302.72     43.34 o 
  -9   3  17      188.18      276.46     40.16 o 
  -7   3  17       42.30       49.88     21.30 o 
  -5   3  17       89.72       59.94     38.47 o 
  -3   3  17      150.57      158.29     26.62 o 
  -1   3  17       16.12       40.78     16.87 o 
   1   3  17     1670.42     1679.41     64.53 o 
   3   3  17      777.05      772.41     50.84 o 
 -14   4  17      145.37      134.22     38.30 o 
 -12   4  17      109.35       64.03     25.05 o 
 -10   4  17      112.24       61.59     28.65 o 
  -8   4  17      401.85      351.89     55.79 o 
  -6   4  17      474.09      506.82     44.06 o 
  -4   4  17       45.30       64.70     23.60 o 
  -2   4  17       28.75        6.45     19.76 o 
   0   4  17       12.13        1.89     18.15 o 
   2   4  17     1335.97     1348.28     88.84 o 
 -13   5  17      124.82      131.46     37.41 o 
 -11   5  17      749.29      752.33     71.76 o 
  -9   5  17      624.05      575.59     61.02 o 
  -7   5  17      182.29      153.53     36.75 o 
  -5   5  17      287.03      262.01     35.46 o 
  -3   5  17      356.26      363.84     42.02 o 
  -1   5  17      276.60      317.40     39.13 o 
   1   5  17      291.50      375.60     37.92 o 
 -12   6  17     1817.29     1788.63    110.07 o 
 -10   6  17     1240.26     1364.94    103.54 o 
  -8   6  17      936.58     1037.77     83.09 o 
  -6   6  17       17.02       27.33     29.30 o 
  -4   6  17       40.10       50.36     26.81 o 
  -2   6  17     1075.05     1120.86     80.28 o 
   0   6  17        1.93      -20.98     20.98 o 
  -7   7  17      235.99      207.85     44.11 o 
  -5   7  17      204.26      236.54     48.61 o 
 -16   0  18      340.60      545.59     90.41 o 
 -14   0  18      242.32      417.29     76.34 o 
 -12   0  18     5475.72     5629.63    263.02 o 
 -10   0  18     2307.94     2133.80    133.87 o 
  -8   0  18     1349.26     1445.14     69.48 o 
  -6   0  18      575.81      578.82     52.85 o 
  -4   0  18     3630.00     3575.36    129.88 o 
  -2   0  18      579.03      594.43     85.97 o 
   0   0  18       14.59       18.07     26.36 o 
   2   0  18        4.23      -21.55     21.55 o 
   4   0  18       91.68      102.21     54.18 o 
 -15   1  18       54.62       46.16     30.65 o 
 -13   1  18      349.98      337.65     50.73 o 
 -11   1  18     1249.56     1293.55     64.59 o 
  -9   1  18     1526.38     1605.97     63.52 o 
  -7   1  18     1112.80     1123.42     67.72 o 
  -5   1  18     2096.28     2232.14     77.47 o 
  -3   1  18      945.12      973.71     48.39 o 
  -1   1  18      649.59      772.98     45.91 o 
   1   1  18       22.94       47.24     19.73 o 
   3   1  18        8.12        4.69     18.01 o 
 -16   2  18      677.68      643.86     68.65 o 
 -14   2  18      180.39      203.78     33.73 o 
 -12   2  18      301.58      230.99    100.43 o 
 -10   2  18        8.27       41.96     26.69 o 
  -8   2  18     2225.69     2132.44    121.54 o 
  -6   2  18     1156.48     1172.53     80.81 o 
  -4   2  18      800.28      844.50     54.04 o 
  -2   2  18        8.75       18.92     16.73 o 
   0   2  18      899.09      993.43     52.85 o 
   2   2  18     1498.25     1440.89     95.51 o 
 -15   3  18      954.10      995.24     98.82 o 
 -13   3  18      187.48      263.81     58.95 o 
 -11   3  18        4.09       13.49     24.63 o 
  -9   3  18      232.82      228.85     87.11 o 
  -7   3  18      629.61      706.57     81.57 o 
  -5   3  18      610.71      621.36     59.09 o 
  -3   3  18       59.26       57.84     21.99 o 
  -1   3  18      503.86      532.62     46.84 o 
   1   3  18     2358.83     2511.74     72.73 o 
   3   3  18      744.96      771.70     52.74 o 
 -14   4  18      829.60      847.74     80.96 o 
 -12   4  18      110.94       75.10     33.80 o 
 -10   4  18        2.53        7.70     23.15 o 
  -8   4  18       16.63       38.42     28.16 o 
  -6   4  18      208.95      294.25     39.96 o 
  -4   4  18      815.09      842.10     69.47 o 
  -2   4  18      928.81     1093.87     65.58 o 
   0   4  18      928.75     1007.04     65.05 o 
   2   4  18       89.70       93.63     25.09 o 
 -11   5  18      652.85      648.29     67.78 o 
  -9   5  18        3.25       -5.87     25.34 o 
  -7   5  18      647.22      685.77    100.47 o 
  -5   5  18       57.66       40.63     24.69 o 
  -3   5  18      794.58      908.70     63.10 o 
  -1   5  18      699.55      617.18     53.66 o 
 -10   6  18      292.27      348.01     54.10 o 
  -8   6  18      234.23      191.33     42.77 o 
  -6   6  18       10.74        0.17     26.49 o 
  -4   6  18       73.53       19.15     23.95 o 
 -15   1  19        2.70        9.64     31.15 o 
 -13   1  19      416.61      427.28     53.54 o 
 -11   1  19      224.52      309.36     43.30 o 
  -9   1  19      142.97      172.83     34.22 o 
  -7   1  19      700.89      658.91     56.88 o 
  -5   1  19        1.53        5.09     19.94 o 
  -3   1  19      354.38      354.91     33.79 o 
  -1   1  19        7.21       35.58     29.25 o 
   1   1  19      300.04      364.46     34.81 o 
 -14   2  19      883.72      928.49    111.86 o 
 -12   2  19     1308.51     1094.22    142.37 o 
 -10   2  19      323.39      342.99     46.40 o 
  -8   2  19      407.41      422.13     49.53 o 
  -6   2  19      157.63      108.08     46.01 o 
  -4   2  19       37.38       55.70     22.75 o 
  -2   2  19       62.02       39.05     24.68 o 
   0   2  19      163.50      115.96     25.17 o 
   2   2  19       76.41       83.00     23.40 o 
 -13   3  19      158.55      193.33     46.15 o 
 -11   3  19        0.85       21.81     33.77 o 
  -9   3  19      206.61      293.14     56.45 o 
  -7   3  19       34.56       13.19     23.57 o 
  -5   3  19      187.45      245.36     33.43 o 
  -3   3  19      198.95      230.25     35.63 o 
  -1   3  19      127.35      118.06     42.55 o 
   1   3  19      213.83      180.85     28.67 o 
 -12   4  19       32.95        6.14     39.40 o 
 -10   4  19        2.18       13.68     28.34 o 
  -8   4  19     1239.72     1290.00     89.40 o 
  -6   4  19      374.98      451.66     56.23 o 
  -4   4  19      224.39      263.67     36.01 o 
  -2   4  19       64.63       65.96     28.97 o 
  -9   5  19      289.66      224.49     74.78 o 
  -7   5  19      211.58      171.47     40.86 o 
  -5   5  19      431.53      434.87    104.87 o 
  -3   5  19       51.49       72.16     28.97 o 
 -14   0  20      124.12      145.87     56.68 o 
 -12   0  20      105.71       94.29     44.69 o 
 -10   0  20        8.01        3.12     33.44 o 
  -8   0  20      595.49      462.83     68.21 o 
  -6   0  20     1527.63     1570.55     86.24 o 
  -4   0  20     2211.17     2302.86    106.42 o 
  -2   0  20     2712.06     2963.24    159.14 o 
   0   0  20       49.54       54.39     31.27 o 
 -13   1  20      205.32      228.63     42.25 o 
 -11   1  20       93.79      114.12     47.05 o 
  -9   1  20      577.35      534.63     72.08 o 
  -7   1  20      233.41      172.65    102.11 o 
  -5   1  20     1444.14     1497.28     68.71 o 
  -3   1  20     1405.68     1423.50     60.83 o 
  -1   1  20      289.62      321.45     41.77 o 
 -12   2  20       17.74       -0.63     28.53 o 
 -10   2  20      402.77      392.74     52.73 o 
  -8   2  20     1431.58     1527.29     86.72 o 
  -6   2  20      270.59      284.17     60.53 o 
  -4   2  20       26.54       17.63     21.20 o 
  -2   2  20      911.54      922.62     60.94 o 
 -11   3  20       80.01      116.39     55.74 o 
  -9   3  20      787.59      769.95     78.79 o 
  -7   3  20      328.59      384.68     52.73 o 
  -5   3  20       11.81        9.55     22.43 o 
  -3   3  20       10.26       20.79     27.72 o 
 -10   4  20      485.92      590.90     66.27 o 
  -8   4  20       60.86       98.26     35.13 o 
  -6   4  20       41.51       95.80     50.07 o 
  -4   4  20       29.15       39.60     26.44 o 
 -11   1  21       44.98      -29.19     37.13 o 
  -9   1  21       73.13       38.83     38.17 o 
  -7   1  21       71.66       39.38     23.70 o 
  -5   1  21      286.90      323.12     66.62 o 
  -3   1  21        6.75       46.86     22.40 o 
 -10   2  21      418.96      537.65     89.37 o 
  -8   2  21       20.06       46.66     29.05 o 
  -6   2  21       13.57       46.27     23.72 o 
  -4   2  21        5.25        5.38     21.93 o 
  -7   3  21        0.77       30.74     30.29 o 
                                                 
